# Supplementary material for: Single-cell transcriptomics reveal the dynamic of haematopoietic stem cell production in the aorta
Source: Nat Commun. 2018 Jun 28;9:2517. doi: 10.1038/s41467-018-04893-3 (PMC6023921; doi:10.1038/s41467-018-04893-3)
Supplement: Supplementary file 4 — Supplementary Data 1 [file 41467_2018_4893_MOESM4_ESM.xlsx]

## Sheet: DESeq_preHSC1_preHSC2_S1(5)
Supplementary Data 1			Baron et al.
List of genes differentially expressed between type I and II pre-HSCs at E11
GENEID	Mean	Mean_preHSC1	Mean_preHSC2	foldChange_preHSC2/preHSC1	log2FoldChangepreHSC2/preHSC1	pval	padj
Acta2__chr19	0.508793	0.772131	0.245455	0.317892	-1.65339	9.80143e-05	0.00998855
Apoe__chr7	4.32012	5.23115	3.40909	0.651691	-0.61774	6.14305e-05	0.0072488
Art4__chr6	1.08674	1.50984	0.663636	0.439542	-1.18593	3.06044e-05	0.00457433
Cdh5__chr8	2.2617	2.96885	1.55455	0.523618	-0.933413	4.26479e-06	0.00119521
Cdkn1c__chr7	1.67466	2.23115	1.11818	0.501169	-0.996631	1.9475e-05	0.00311878
Cldn5__chr16	0.915648	1.31311	0.518182	0.39462	-1.34146	1.39042e-05	0.00255747
Cmtm7__chr9	0.684799	0.378689	0.990909	2.61669	1.38774	5.46147e-05	0.00680256
Col18a1__chr10	2.84232	3.65738	2.02727	0.554297	-0.851269	2.65322e-06	0.000878153
Coro1a__chr7	3.41788	2.77213	4.06364	1.46589	0.551776	0.000716684	0.0446335
Ctla2a__chr13	0.735768	0.444262	1.02727	2.31231	1.20934	0.000178347	0.0142805
Cxcr2__chr1	1.40537	1.00164	1.80909	1.80613	0.852902	0.000416762	0.0301413
Eltd1__chr3	0.773025	0.427869	1.11818	2.61338	1.38591	1.48292e-05	0.00255747
Fn1__chr1	3.76692	4.70656	2.82727	0.600709	-0.735261	5.54442e-06	0.00138118
Fstl1__chr16	1.43174	2.01803	0.845455	0.41895	-1.25515	8.6195e-07	0.000386498
Gapdh__chr6	9.47824	8.16557	10.7909	1.32151	0.40219	0.000349262	0.0261266
Gm12070__chr11	5.2301	4.21475	6.24545	1.48181	0.567358	7.2049e-05	0.00769209
Gm17821__chr12	1.09583	1.50984	0.681818	0.451584	-1.14693	4.89623e-05	0.00645726
H19__chr7	27.6735	32.9197	22.4273	0.681273	-0.553696	5.07345e-12	1.13747e-08
H2afy__chr13	2.10954	1.5918	2.62727	1.6505	0.722904	0.000349597	0.0261266
Igf2__chr7	21.4829	24.2475	18.7182	0.771962	-0.373398	6.80637e-06	0.00152599
Kif11__chr19	0.966766	0.542623	1.39091	2.56331	1.35801	2.74178e-06	0.000878153
Lcp1__chr14	1.29165	0.919672	1.66364	1.80895	0.855149	0.000660575	0.0423146
Lst1__chr17	0.612966	0.362295	0.863636	2.38379	1.25326	0.000445267	0.0302511
Mest__chr6	0.720119	1.23115	0.209091	0.169834	-2.5578	4.18137e-11	4.68731e-08
Mpo__chr11	0.657526	0.378689	0.936364	2.47265	1.30606	0.000174459	0.0142805
Nrp1__chr8	0.507004	0.804918	0.209091	0.259767	-1.94471	8.5542e-06	0.0017435
Pdlim1__chr19	0.823696	1.16557	0.481818	0.413374	-1.27448	6.84649e-05	0.00767491
Pecam1__chr11	1.17407	1.57541	0.772727	0.490493	-1.0277	0.000142802	0.0128065
Rac2__chr15	1.10134	0.57541	1.62727	2.82802	1.49979	9.36146e-08	5.2471e-05
Ramp2__chr11	1.11878	1.75574	0.481818	0.274425	-1.86552	2.96324e-10	2.21453e-07
Trim47__chr11	1.36975	1.82131	0.918182	0.504132	-0.988126	0.0001252	0.0122042
Tsc22d1__chr14	1.84665	2.41148	1.28182	0.531549	-0.911724	3.95945e-05	0.00554818
Tuba1b__chr15	9.23979	7.87049	10.6091	1.34796	0.430775	0.000169352	0.0142805
Tuba4a__chr1	0.542921	0.313115	0.772727	2.46787	1.30327	0.000539661	0.0355859
Tubb4b__chr2	1.99851	1.46066	2.53636	1.73646	0.796145	0.00013668	0.0127682
Ung__chr5	0.612966	0.362295	0.863636	2.38379	1.25326	0.000445267	0.0302511
