# Supplementary material for: Single-cell transcriptomics reveal the dynamic of haematopoietic stem cell production in the aorta
Source: Nat Commun. 2018 Jun 28;9:2517. doi: 10.1038/s41467-018-04893-3 (PMC6023921; doi:10.1038/s41467-018-04893-3)
Supplement: Supplementary file 5 — Supplementary Data 2 [file 41467_2018_4893_MOESM5_ESM.xlsx]

## Sheet: DESeq_EHT_HE_S2
Supplementary Data 2			Baron et al.
List of genes differentially expressed between HE cells and EHT cells at E11
GENEID	Mean	Mean_EHT	Mean_HE	foldChange_HE/EHT	log2FoldChangeHE/EHT	pval	padj
2810417H13Rik__chr9	0.817391	1.25217	0.382609	0.305556	-1.71049	3.14634e-05	0.000627365
6330403K07Rik__chr11	0.578261	0.317391	0.83913	2.64384	1.40263	0.00387479	0.0321054
6720401G13Rik__chrX	0.686957	0.404348	0.969565	2.39785	1.26174	0.00457363	0.0367298
A230046K03Rik__chr10	2.53478	3.27391	1.79565	0.548473	-0.866508	0.00337815	0.0286265
AU021092__chr16	0.686957	0.33913	1.03478	3.05128	1.60942	0.000348446	0.00486334
Abhd4__chr14	1.03478	0.6	1.46957	2.44928	1.29235	0.000979013	0.0106626
Abl2__chr1	0.545652	0.295652	0.795652	2.69118	1.42824	0.0045174	0.0365028
Acat2__chr17	0.567391	0.817391	0.317391	0.388298	-1.36476	0.00223794	0.0206397
Acer2__chr4	0.58913	0.295652	0.882609	2.98529	1.57787	0.00109701	0.0115451
Acvrl1__chr15	0.708696	0.33913	1.07826	3.17949	1.66879	0.000185334	0.00289654
Adamts10__chr17	0.741304	0.382609	1.1	2.875	1.52356	0.00049956	0.00632938
Agr2__chr12	0.567391	0.230435	0.904348	3.92453	1.97252	8.15005e-05	0.00141811
Agrn__chr4	1.7087	0.904348	2.51304	2.77885	1.47449	1.89244e-05	0.000408203
Ahcy__chr2	0.545652	0.817391	0.273913	0.335106	-1.57731	0.000655739	0.00783049
Alox5ap__chr5	0.697826	1.03478	0.36087	0.348739	-1.51978	0.000253178	0.00375452
Amotl1__chr9	0.534783	0.295652	0.773913	2.61765	1.38827	0.00638207	0.0463989
Anp32b__chr4	2.40435	3.36087	1.44783	0.430789	-1.21495	6.45197e-05	0.0011534
Anp32e__chr3	0.947826	1.27391	0.621739	0.488055	-1.03489	0.00634697	0.0463989
Anxa2__chr9	1.58913	0.969565	2.2087	2.27803	1.18778	0.000592288	0.00732641
Anxa3__chr5	0.697826	0.295652	1.1	3.72059	1.89553	3.14884e-05	0.000627365
Aplp2__chr9	1.85	0.904348	2.79565	3.09135	1.62824	1.73987e-06	5.08778e-05
Apoe__chr7	2.16522	3.25217	1.07826	0.331551	-1.5927	5.69484e-07	1.95573e-05
App__chr16	1.2087	0.730435	1.68696	2.30952	1.2076	0.00065077	0.00783049
Aqp1__chr6	0.741304	0.273913	1.2087	4.4127	2.14166	2.06798e-06	5.6853e-05
Arap3__chr18	1.17609	0.730435	1.62174	2.22024	1.15071	0.00137987	0.0142915
Atp7a__chrX	0.643478	0.33913	0.947826	2.79487	1.48278	0.00127938	0.0133567
Atxn7l3__chr11	0.6	0.33913	0.86087	2.53846	1.34395	0.00468631	0.0371771
Azin1__chr15	1.2413	0.686957	1.79565	2.61392	1.38622	8.41209e-05	0.00145401
Bpgm__chr6	0.730435	0.382609	1.07826	2.81818	1.49476	0.000657041	0.00783049
Bsg__chr10	1.66522	1.14348	2.18696	1.91255	0.935496	0.00616613	0.0458015
Btg2__chr1	0.991304	0.404348	1.57826	3.90323	1.96467	2.23535e-06	5.95333e-05
C1qbp__chr11	1.17609	1.64348	0.708696	0.431217	-1.21351	0.000401018	0.00526036
Calcrl__chr2	4.28478	2.7087	5.86087	2.16372	1.11352	6.39609e-06	0.000157489
Cald1__chr6	0.947826	0.273913	1.62174	5.92063	2.56575	9.2888e-09	5.15825e-07
Cav1__chr6	1.12174	0.273913	1.96957	7.19048	2.84609	1.64262e-11	1.47835e-09
Cbx6__chr15	1.4587	0.904348	2.01304	2.22596	1.15443	0.000846606	0.00960713
Ccl2__chr11	0.578261	1.05652	0.1	0.0946502	-3.40125	5.97016e-10	4.10056e-08
Ccl9__chr11	0.545652	0.991304	0.1	0.100877	-3.30933	3.18841e-09	2.08044e-07
Cct3__chr3	1.4587	2.01304	0.904348	0.449244	-1.15443	0.000503709	0.00635111
Cct6a__chr5	1.82826	2.36087	1.29565	0.548803	-0.86564	0.00677806	0.0482037
Cd2ap__chr17	0.806522	0.491304	1.12174	2.28319	1.19105	0.00525458	0.0405753
Cd34__chr1	5.42609	3.05652	7.79565	2.5505	1.35078	5.04684e-09	3.06331e-07
Cd47__chr16	1.12174	1.62174	0.621739	0.383378	-1.38316	0.000110468	0.00187222
Cdc42ep1__chr15	0.632609	0.33913	0.926087	2.73077	1.44931	0.00177281	0.0172008
Cdh5__chr8	6.29565	3.94783	8.64348	2.18943	1.13055	5.34452e-07	1.89416e-05
Cdk1__chr10	0.893478	1.2087	0.578261	0.478417	-1.06366	0.00595009	0.0446257
Cebpb__chr2	0.697826	1.25217	0.143478	0.114583	-3.12553	1.99604e-10	1.53225e-08
Chd3__chr11	1.03478	0.643478	1.42609	2.21622	1.1481	0.00330921	0.0282256
Churc1__chr12	1.06739	1.42609	0.708696	0.496951	-1.00882	0.00514247	0.0398274
Ckap4__chr10	0.980435	0.513043	1.44783	2.82203	1.49674	0.000221409	0.00335975
Cldn5__chr16	2.52391	1.7087	3.33913	1.9542	0.966577	0.00155665	0.0156867
Clec14a__chr12	2.90435	1.66522	4.14348	2.48825	1.31513	7.74093e-06	0.000182016
Clns1a__chr7	0.6	0.83913	0.36087	0.430052	-1.21742	0.00468631	0.0371771
Cnbp__chr6	2.2413	3.05652	1.42609	0.466572	-1.09983	0.000347104	0.00486334
Col18a1__chr10	6.12174	3.94783	8.29565	2.10132	1.0713	1.34472e-06	4.17823e-05
Col4a1__chr8	3.86087	2.46957	5.25217	2.12676	1.08866	2.62025e-05	0.000538493
Col4a2__chr8	2.44783	1.33913	3.55652	2.65584	1.40917	6.46032e-06	0.000157583
Col5a2__chr1	2.39348	0.708696	4.07826	5.7546	2.52472	1.0394e-13	2.34242e-11
Coro1a__chr7	0.719565	1.23043	0.208696	0.169611	-2.5597	1.36286e-08	6.97465e-07
Crip2__chr12	2.78478	1.44783	4.12174	2.84685	1.50936	5.49922e-07	1.91373e-05
Crlf3__chr11	0.697826	0.991304	0.404348	0.407895	-1.29373	0.0015413	0.0155922
Cstb__chr10	1.02391	1.44783	0.6	0.414414	-1.27085	0.000652479	0.00783049
Ctsb__chr14	1.9587	2.64348	1.27391	0.481908	-1.05317	0.000884518	0.00990812
Ctsh__chr9	2.05652	1.05652	3.05652	2.893	1.53257	3.17073e-06	8.19368e-05
Ctsl__chr13	2.00217	1.36087	2.64348	1.94249	0.957909	0.00321401	0.027685
Ctss__chr3	0.926087	1.75217	0.1	0.057072	-4.13107	2.9619e-15	8.58952e-13
Cxcl1__chr5	0.58913	1.07826	0.1	0.0927419	-3.43063	3.47011e-10	2.51583e-08
Cxcl2__chr5	0.719565	1.33913	0.1	0.0746753	-3.74322	1.22017e-12	1.87332e-10
Dbi__chr1	0.947826	1.27391	0.621739	0.488055	-1.03489	0.00634697	0.0463989
Dbn1__chr13	0.926087	0.534783	1.31739	2.46341	1.30066	0.00159037	0.0159037
Dctpp1__chr7	0.513043	0.752174	0.273913	0.364162	-1.45735	0.00210868	0.0198688
Ddx21__chr10	0.632609	0.947826	0.317391	0.334862	-1.57836	0.00026058	0.00382087
Dkc1__chrX	0.741304	1.1	0.382609	0.347826	-1.52356	0.000201166	0.00312525
Dkk2__chr3	0.958696	0.36087	1.55652	4.31325	2.10878	7.50092e-07	2.47815e-05
Dll4__chr2	1.01304	0.491304	1.53478	3.12389	1.64335	4.41375e-05	0.000846888
Dnmt3b__chr2	0.763043	1.25217	0.273913	0.21875	-2.19265	4.16844e-07	1.53234e-05
Dock6__chr9	1.29565	0.534783	2.05652	3.84553	1.94318	7.97744e-08	3.30494e-06
Dpy30__chr17	0.795652	1.07826	0.513043	0.475806	-1.07155	0.00655332	0.0469895
Dtymk__chr1	0.730435	1.03478	0.426087	0.411765	-1.28011	0.0015216	0.0155132
Dut__chr2	0.784783	1.14348	0.426087	0.372624	-1.42421	0.00041908	0.005469
Ecm1__chr3	1.4587	0.904348	2.01304	2.22596	1.15443	0.000846606	0.00960713
Ecscr__chr18	1.66522	1.12174	2.2087	1.96899	0.977457	0.0042188	0.0345175
Edn1__chr13	1.64348	0.686957	2.6	3.78481	1.92022	7.65284e-08	3.27441e-06
Eef1a1__chr9	37.6109	42.8826	32.3391	0.754132	-0.407112	0.00299247	0.0260345
Eef1b2__chr1	8.56739	10.4913	6.64348	0.633237	-0.659183	0.00102647	0.0109798
Eef1d__chr15	1.33913	1.75217	0.926087	0.528536	-0.919926	0.00485419	0.0380463
Efna1__chr3	0.86087	0.491304	1.23043	2.50442	1.32448	0.00170251	0.0166728
Efnb2__chr8	2.55652	1.33913	3.77391	2.81818	1.49476	1.40348e-06	4.30951e-05
Ehd4__chr2	1.43696	0.969565	1.90435	1.96413	0.973887	0.00475399	0.0374861
Eif1ax__chrX	1.03478	1.42609	0.643478	0.45122	-1.1481	0.00183074	0.0176319
Eif5a__chr11	6.87174	9.96957	3.77391	0.378543	-1.40147	2.73155e-11	2.37645e-09
Elavl1__chr8	1.13261	1.4913	0.773913	0.51895	-0.946331	0.00632511	0.0463989
Eln__chr5	3.54565	0.904348	6.18696	6.84135	2.77428	2.37913e-20	6.20953e-17
Elovl5__chr9	1.23043	0.534783	1.92609	3.60163	1.84865	3.65374e-07	1.36232e-05
Emcn__chr3	0.991304	0.295652	1.68696	5.70588	2.51245	8.28866e-09	4.70291e-07
Eng__chr2	1.51304	0.708696	2.31739	3.26994	1.70926	1.48297e-06	4.50065e-05
Entpd1__chr19	0.6	0.317391	0.882609	2.78082	1.47551	0.00196929	0.0187586
Epas1__chr17	4.1	1.51304	6.68696	4.41954	2.1439	8.93366e-16	3.33098e-13
Erdr1__chrY	3.05652	4.2087	1.90435	0.452479	-1.14408	4.60285e-05	0.000864276
Esam__chr9	2.62174	1.83913	3.40435	1.85106	0.888355	0.0032376	0.0277965
Eva1b__chr4	0.654348	0.36087	0.947826	2.62651	1.39314	0.00222829	0.0206397
Fabp5__chr3	1.07826	1.53478	0.621739	0.405099	-1.30365	0.000351075	0.00486689
Fbl__chr7	0.926087	1.25217	0.6	0.479167	-1.0614	0.00554005	0.0419117
Fblim1__chr4	0.936957	0.382609	1.4913	3.89773	1.96263	3.89802e-06	9.97435e-05
Fbln2__chr6	1.16522	0.426087	1.90435	4.46939	2.16008	1.90297e-08	9.37123e-07
Fbln5__chr12	1.40435	0.165217	2.64348	16	4	5.7845e-19	5.03252e-16
Fbn1__chr2	1.39348	0.665217	2.12174	3.18954	1.67335	2.23274e-06	5.95333e-05
Fbn2__chr18	0.806522	0.404348	1.2087	2.98925	1.57978	0.000214719	0.00329657
Fkbp1a__chr2	5.73043	3.94783	7.51304	1.90308	0.928339	4.17211e-05	0.000806608
Fn1__chr1	11.4804	8.64348	14.3174	1.65644	0.728085	6.06267e-05	0.00110654
Fnbp4__chr2	0.643478	0.882609	0.404348	0.458128	-1.12618	0.00674433	0.0480948
Foxc2__chr8	0.741304	0.295652	1.18696	4.01471	2.00529	8.8335e-06	0.000205852
Fstl1__chr16	9.29565	4.9913	13.6	2.72474	1.44612	8.37231e-13	1.36573e-10
Fth1__chr19	8.32826	12.187	4.46957	0.36675	-1.44713	3.92027e-12	5.11595e-10
Ftl1__chr7	12.6543	17.5348	7.77391	0.443342	-1.17351	1.09236e-11	1.09657e-09
G3bp1__chr11	1.37174	1.79565	0.947826	0.527845	-0.921814	0.00478644	0.0376284
Gapdh__chr6	6.91522	9.73043	4.1	0.421358	-1.24688	1.3477e-08	6.97465e-07
Gar1__chr3	0.58913	0.817391	0.36087	0.441489	-1.17955	0.00645295	0.0465254
Gas1__chr13	0.545652	0.230435	0.86087	3.73585	1.90144	0.000217832	0.00332481
Gata6__chr18	0.697826	0.295652	1.1	3.72059	1.89553	3.14884e-05	0.000627365
Gfi1__chr5	0.991304	1.55652	0.426087	0.273743	-1.86911	2.23535e-06	5.95333e-05
Gja4__chr4	5.29565	2.4913	8.1	3.25131	1.70102	5.77851e-13	1.00546e-10
Gja5__chr3	5.96957	2.16522	9.77391	4.51406	2.17442	1.33583e-19	1.74326e-16
Gm12070__chr11	5.56739	7.6	3.53478	0.465103	-1.10438	9.90689e-07	3.15329e-05
Gm6525__chr3	7.07826	8.44783	5.7087	0.675759	-0.565419	0.00706785	0.049857
Gnb2l1__chr11	10.1217	11.9261	8.31739	0.697412	-0.519918	0.00617707	0.0458015
Gpr56__chr8	2.93696	4.46957	1.40435	0.314202	-1.67023	1.23717e-08	6.70346e-07
Gpx1__chr9	3.94783	5.6	2.29565	0.409938	-1.28652	4.28138e-07	1.552e-05
Grb10__chr11	2.28478	1.62174	2.94783	1.81769	0.86211	0.00598989	0.0447954
Gsk3b__chr16	0.58913	0.33913	0.83913	2.47436	1.30705	0.00645295	0.0465254
Gsn__chr2	0.741304	1.18696	0.295652	0.249084	-2.00529	2.69639e-06	7.03757e-05
Gusb__chr5	0.83913	1.23043	0.447826	0.363958	-1.45816	0.000282515	0.00405146
H19__chr7	48.0674	32.513	63.6217	1.95681	0.968501	3.81181e-09	2.36877e-07
H2-Aa__chr17	0.513043	0.926087	0.1	0.107981	-3.21115	1.80749e-08	9.0722e-07
H2-D1__chr17	2.53478	3.36087	1.7087	0.508409	-0.975939	0.0010102	0.0109031
H2-K1__chr17	1.57826	2.12174	1.03478	0.487705	-1.03592	0.00173508	0.0168976
H2afz__chr3	5.2087	6.53478	3.88261	0.594145	-0.751113	0.000832165	0.00956149
Hey1__chr3	1.25217	0.556522	1.94783	3.5	1.80735	5.37041e-07	1.89416e-05
Hey2__chr10	1.01304	0.469565	1.55652	3.31481	1.72893	1.91035e-05	0.000408689
Hlf__chr11	0.621739	0.882609	0.36087	0.408867	-1.2903	0.00245483	0.0224811
Hmgb1__chr5	5.12174	6.7087	3.53478	0.526896	-0.924411	4.54481e-05	0.000859561
Hmgb2__chr8	1.57826	2.2087	0.947826	0.429134	-1.2205	0.000256391	0.00378068
Hmgn2__chr4	4.27391	5.77391	2.77391	0.480422	-1.05763	1.33408e-05	0.000297603
Hn1l__chr17	0.523913	0.795652	0.252174	0.31694	-1.65772	0.0004992	0.00632938
Hoxa5__chr6	1.03478	0.6	1.46957	2.44928	1.29235	0.000979013	0.0106626
Hsp90aa1__chr12	2.69783	3.75217	1.64348	0.438007	-1.19097	5.17597e-05	0.000964949
Hspd1__chr1	1.35	1.79565	0.904348	0.503632	-0.989558	0.00252894	0.0230788
Hspe1__chr1	1.98043	2.66522	1.29565	0.486134	-1.04057	0.000980465	0.0106626
Hspg2__chr4	1.82826	0.773913	2.88261	3.72472	1.89713	4.80056e-08	2.11035e-06
Htra1__chr7	1.32826	0.556522	2.1	3.77344	1.91588	1.05217e-07	4.22487e-06
Icam2__chr11	2.02391	1.25217	2.79565	2.23264	1.15875	0.000368601	0.00495902
Id1__chr2	1.58913	0.752174	2.42609	3.22543	1.68949	1.55006e-06	4.65018e-05
Id2__chr12	0.806522	0.317391	1.29565	4.08219	2.02934	5.1132e-06	0.0001271
Id3__chr4	3.02391	1.68696	4.36087	2.58505	1.37019	2.32429e-06	6.12768e-05
Ifitm1__chr7	1.7087	2.86087	0.556522	0.194529	-2.36194	4.64571e-11	3.91139e-09
Igf2__chr7	41.8065	31.9261	51.687	1.61896	0.695065	1.75441e-06	5.08778e-05
Igsf3__chr3	0.83913	0.447826	1.23043	2.74757	1.45816	0.000628583	0.00769217
Ikzf2__chr1	0.817391	1.16522	0.469565	0.402985	-1.3112	0.00101094	0.0109031
Immt__chr6	0.719565	0.991304	0.447826	0.451754	-1.14639	0.00430346	0.0351001
Impdh2__chr9	0.926087	1.40435	0.447826	0.318885	-1.64889	3.3986e-05	0.000671928
Inpp5d__chr1	0.534783	0.773913	0.295652	0.382022	-1.38827	0.00260083	0.0231598
Irak1__chrX	1.7087	2.4913	0.926087	0.371728	-1.42768	1.89244e-05	0.000408203
Irf6__chr1	0.556522	0.230435	0.882609	3.83019	1.93742	0.000143596	0.00237207
Isl1__chr13	0.513043	0.273913	0.752174	2.74603	1.45735	0.00537621	0.0409093
Isyna1__chr8	0.763043	0.469565	1.05652	2.25	1.16993	0.00664977	0.0475504
Itga4__chr2	0.708696	1.05652	0.36087	0.341564	-1.54977	0.000185334	0.00289654
Itgb1__chr8	3.21957	2.16522	4.27391	1.9739	0.981046	0.000441873	0.00573775
Jag1__chr2	1.76304	0.752174	2.77391	3.68786	1.88278	7.84466e-08	3.30235e-06
Kdr__chr5	0.654348	0.317391	0.991304	3.12329	1.64307	0.00035616	0.00486689
Kit__chr5	0.947826	1.75217	0.143478	0.0818859	-3.61024	1.07697e-13	2.34242e-11
Klf2__chr8	2.55652	1.23043	3.88261	3.15548	1.65786	1.13012e-07	4.46913e-06
Klf4__chr4	0.719565	0.295652	1.14348	3.86765	1.95146	1.63597e-05	0.000358813
Klhl13__chrX	0.784783	0.36087	1.2087	3.3494	1.7439	6.84403e-05	0.00121516
Lamb1__chr12	1.41522	0.817391	2.01304	2.46277	1.30028	0.000179967	0.00289151
Laptm5__chr4	1.39348	1.81739	0.969565	0.533493	-0.906459	0.00553819	0.0419117
Lasp1__chr11	1.27391	0.795652	1.75217	2.20219	1.13894	0.0010547	0.0111901
Lcp1__chr14	0.545652	0.926087	0.165217	0.178404	-2.48678	8.92182e-07	2.87481e-05
Ldha__chr7	2.81739	3.64348	1.9913	0.546539	-0.871603	0.00226339	0.0208009
Leprel2__chr6	1.05652	0.686957	1.42609	2.07595	1.05377	0.00640284	0.0464206
Lgals3__chr14	0.947826	1.79565	0.1	0.0556901	-4.16644	1.33983e-15	4.37118e-13
Lgals9__chr11	0.784783	1.27391	0.295652	0.232082	-2.10729	8.4797e-07	2.7665e-05
Llph__chr10	0.697826	0.991304	0.404348	0.407895	-1.29373	0.0015413	0.0155922
Lmo2__chr2	2.03478	1.36087	2.7087	1.99042	0.99307	0.00216043	0.0202832
Lpar4__chrX	0.534783	0.230435	0.83913	3.64151	1.86454	0.000330065	0.0046566
Lrp10__chr14	0.6	0.33913	0.86087	2.53846	1.34395	0.00468631	0.0371771
Lrpprc__chr17	0.665217	0.947826	0.382609	0.40367	-1.30875	0.0016329	0.0162048
Lsmd1__chr11	0.686957	0.947826	0.426087	0.449541	-1.15347	0.00457363	0.0367298
Ltbp1__chr17	0.915217	0.556522	1.27391	2.28906	1.19476	0.00352097	0.0296443
Ltbp4__chr7	2.21957	0.795652	3.64348	4.57923	2.19511	7.30771e-11	5.96035e-09
Ly6e__chr15	0.795652	1.40435	0.186957	0.133127	-2.90913	4.28123e-10	3.02001e-08
Lyz1__chr10	1.38261	2.55652	0.208696	0.0816327	-3.61471	5.59268e-18	3.64923e-15
Lyz2__chr10	0.958696	1.75217	0.165217	0.0942928	-3.40671	5.14015e-13	9.58271e-11
Macf1__chr4	0.730435	0.447826	1.01304	2.26214	1.17769	0.00685508	0.0486189
Maged1__chrX	1.14348	0.556522	1.73043	3.10938	1.63662	1.23894e-05	0.000278762
Maged2__chrX	1.80652	0.926087	2.68696	2.90141	1.53675	6.59686e-06	0.000159424
Map4__chr9	0.741304	0.404348	1.07826	2.66667	1.41504	0.00116723	0.0122348
Map7d1__chr4	0.83913	0.447826	1.23043	2.74757	1.45816	0.000628583	0.00769217
Marcks__chr10	3.06739	1.75217	4.38261	2.50124	1.32264	4.33591e-06	0.000109871
Marveld1__chr19	0.871739	0.534783	1.2087	2.26016	1.17643	0.00504427	0.0391832
Mast4__chr13	0.58913	0.317391	0.86087	2.71233	1.43953	0.00276545	0.0243845
Mat2a__chr6	1.08913	1.44783	0.730435	0.504505	-0.987061	0.00558938	0.0421626
Mcm5__chr8	0.556522	0.795652	0.317391	0.398907	-1.32588	0.00318483	0.0275245
Mcm6__chr1	1.07826	1.44783	0.708696	0.489489	-1.03065	0.00409826	0.0338496
Mcm7__chr5	0.719565	1.05652	0.382609	0.36214	-1.46538	0.000355956	0.00486689
Mest__chr6	3.13261	1.31739	4.94783	3.75578	1.90911	9.33076e-11	7.37978e-09
Mfap2__chr4	2.32826	1.01304	3.64348	3.59657	1.84662	1.2585e-08	6.70346e-07
Mfge8__chr7	0.795652	0.469565	1.12174	2.38889	1.25634	0.00297086	0.025933
Mgp__chr6	0.643478	0.186957	1.1	5.88372	2.55673	3.11978e-07	1.18009e-05
Mif__chr10	2.17609	2.86087	1.4913	0.521277	-0.939879	0.00223379	0.0206397
Mllt4__chr17	0.6	0.33913	0.86087	2.53846	1.34395	0.00468631	0.0371771
Mmp2__chr8	2.91522	1.79565	4.03478	2.24697	1.16798	6.36611e-05	0.0011459
Mmrn2__chr14	4.27391	1.96957	6.57826	3.33996	1.73983	8.06806e-12	8.77402e-10
Msi2__chr11	0.578261	0.817391	0.33913	0.414894	-1.26919	0.00387479	0.0321054
Mtch1__chr17	1.29565	0.773913	1.81739	2.34831	1.23163	0.000395404	0.00526036
Myb__chr10	0.708696	1.31739	0.1	0.0759076	-3.71961	1.78168e-12	2.44746e-10
Mycn__chr12	1.42609	2.4913	0.36087	0.144852	-2.78735	2.22375e-13	4.4646e-11
Myct1__chr10	1.38261	0.817391	1.94783	2.38298	1.25277	0.000299484	0.00427133
Myl12a__chr17	4.46957	3.16522	5.77391	1.82418	0.867245	0.000312655	0.00443494
Myzap__chr9	1.27391	0.708696	1.83913	2.59509	1.37579	8.61734e-05	0.00147969
Nap1l1__chr10	2.2413	2.9913	1.4913	0.498547	-1.0042	0.00103807	0.0110586
Ncl__chr1	2.48043	3.36087	1.6	0.476067	-1.07076	0.000353351	0.00486689
Nfat5__chr8	1.17609	0.708696	1.64348	2.31902	1.21351	0.000755369	0.00892088
Nfia__chr4	0.513043	0.186957	0.83913	4.48837	2.16619	7.04861e-05	0.00124303
Nfib__chr4	1.12174	0.426087	1.81739	4.26531	2.09265	9.70241e-08	3.95677e-06
Nfic__chr10	1.03478	0.6	1.46957	2.44928	1.29235	0.000979013	0.0106626
Nid1__chr13	1.17609	0.534783	1.81739	3.39837	1.76484	1.8694e-06	5.30341e-05
Nkx2-3__chr19	1.15435	0.665217	1.64348	2.47059	1.30485	0.000363863	0.00494626
Nlrp1a__chr11	1.12174	1.55652	0.686957	0.441341	-1.18004	0.000835257	0.00956149
Nme1__chr11	1.14348	1.55652	0.730435	0.469274	-1.0915	0.00165204	0.0163327
Nop56__chr2	1.16522	1.64348	0.686957	0.417989	-1.25846	0.000274085	0.00397424
Nos3__chr5	1.42609	0.773913	2.07826	2.68539	1.42513	4.44535e-05	0.000846888
Notch3__chr17	0.795652	0.469565	1.12174	2.38889	1.25634	0.00297086	0.025933
Notch4__chr17	0.871739	0.426087	1.31739	3.09184	1.62846	0.000113865	0.00191734
Npm1__chr11	8.02391	10.513	5.53478	0.526468	-0.925582	7.57196e-06	0.000179662
Npr1__chr3	0.871739	0.469565	1.27391	2.71296	1.43987	0.000575423	0.00715168
Nrep__chr18	2.57826	1.51304	3.64348	2.40805	1.26786	3.424e-05	0.000671928
Nrp1__chr8	4.39348	2.07826	6.7087	3.22803	1.69066	1.49734e-11	1.39573e-09
Nucks1__chr1	1.33913	1.88261	0.795652	0.422633	-1.24252	0.000183957	0.00289654
Nudc__chr4	1.1	1.53478	0.665217	0.433428	-1.20614	0.000762057	0.00892812
Ogdh__chr11	2.40435	3.1	1.7087	0.551192	-0.859373	0.00411428	0.0338747
P4ha3__chr7	1.46957	0.382609	2.55652	6.68182	2.74024	1.57905e-12	2.28963e-10
Pabpc1__chr15	9.7087	12.3609	7.05652	0.570876	-0.808751	2.53206e-05	0.000528694
Pcna__chr2	2.02391	2.90435	1.14348	0.393713	-1.34479	2.47158e-05	0.000520227
Pcnx__chr12	0.654348	0.382609	0.926087	2.42045	1.27528	0.00502517	0.0391514
Pcsk5__chr19	1.38261	0.513043	2.25217	4.38983	2.13417	5.54525e-09	3.28934e-07
Pdia5__chr16	0.6	0.317391	0.882609	2.78082	1.47551	0.00196929	0.0187586
Pea15a__chr1	1.4587	0.752174	2.16522	2.87861	1.52537	1.39074e-05	0.000307613
Pear1__chr3	0.784783	0.469565	1.1	2.34259	1.22811	0.00419696	0.0344467
Pecam1__chr11	3.38261	2.1	4.66522	2.22153	1.15155	2.6738e-05	0.000545204
Plagl1__chr10	2.26304	1.2087	3.31739	2.7446	1.4566	4.78953e-06	0.000120199
Plk2__chr13	0.947826	0.513043	1.38261	2.69492	1.43024	0.00048507	0.00623661
Plvap__chr8	4.36087	2.01304	6.7087	3.33261	1.73665	5.59599e-12	6.35023e-10
Plxna2__chr1	0.534783	0.165217	0.904348	5.47368	2.45251	6.87281e-06	0.000164569
Plxnd1__chr6	3.55652	1.92609	5.18696	2.693	1.42922	1.50343e-07	5.85665e-06
Pmepa1__chr2	1.12174	0.578261	1.66522	2.8797	1.52592	5.25447e-05	0.000972636
Podxl__chr6	0.708696	0.404348	1.01304	2.50538	1.32503	0.00261768	0.0231598
Prkcdbp__chr7	2.67609	1.88261	3.46957	1.84296	0.882022	0.00324849	0.0277985
Ptges3__chr10	1.42609	1.88261	0.969565	0.515012	-0.957323	0.00351873	0.0296443
Ptma__chr1	30.2848	37.8826	22.687	0.598875	-0.739673	2.88751e-08	1.37026e-06
Ptprb__chr10	2.76304	1.38261	4.14348	2.99686	1.58345	1.80117e-07	6.91333e-06
Ptrf__chr11	1.55652	0.904348	2.2087	2.44231	1.28824	0.000209181	0.00323054
Ralb__chr1	0.741304	0.447826	1.03478	2.31068	1.20832	0.00536243	0.0409093
Ramp2__chr11	10.1217	5.68696	14.5565	2.55963	1.35594	4.45371e-12	5.53533e-10
Ran__chr5	3.9587	5.53478	2.38261	0.430479	-1.21598	1.57918e-06	4.68371e-05
Ranbp1__chr16	1.44783	1.96957	0.926087	0.470199	-1.08866	0.000898883	0.0100014
Rasip1__chr7	1.26304	0.83913	1.68696	2.01036	1.00746	0.00376755	0.0314163
Rcn3__chr7	0.621739	0.273913	0.969565	3.53968	1.82362	0.00012925	0.00216246
Rdx__chr9	1.62174	1.01304	2.23043	2.20172	1.13863	0.000941547	0.0104129
Rgs3__chr4	1.42609	0.83913	2.01304	2.39896	1.26241	0.000271961	0.00396547
Rhob__chr12	1.25217	0.773913	1.73043	2.23596	1.16089	0.000813152	0.00939082
Rpl10a__chr17	12.1978	15.7522	8.64348	0.548717	-0.865867	7.21986e-07	2.43538e-05
Rpl13__chr8	15.0674	17.8174	12.3174	0.691313	-0.532589	0.000766076	0.00892812
Rpl15__chr14	12.5348	15.187	9.88261	0.65073	-0.619869	0.000282132	0.00405146
Rpl17__chr18	13.7196	16.2739	11.1652	0.686081	-0.54355	0.000875226	0.00988892
Rpl18__chr7	8.58913	10.6435	6.53478	0.613971	-0.703759	0.000457259	0.00590814
Rpl18a__chr8	15.4587	18.2522	12.6652	0.693902	-0.527196	0.000795091	0.00922306
Rpl19__chr11	9.7413	12.1435	7.33913	0.604368	-0.726501	0.000169866	0.00277094
Rpl27a__chr7	11.0891	13.2739	8.90435	0.670816	-0.576012	0.0016213	0.0161511
Rpl32__chr6	13.8609	16.4913	11.2304	0.680991	-0.554292	0.000630699	0.00769217
Rpl39__chrX	8.23043	9.77391	6.68696	0.684164	-0.547587	0.00702702	0.0497033
Rpl4__chr9	10.187	12.0565	8.31739	0.689867	-0.535611	0.00470058	0.0371774
Rpl6__chr5	12.5783	15.2739	9.88261	0.647025	-0.628106	0.000226465	0.00341662
Rpl7l1__chr17	0.882609	1.23043	0.534783	0.434629	-1.20214	0.00210843	0.0198688
Rpl8__chr15	7.07826	8.57826	5.57826	0.650279	-0.62087	0.00313345	0.0271704
Rplp0__chr5	14.263	17.1435	11.3826	0.663961	-0.590829	0.000246176	0.00367154
Rplp1__chr9	12.6435	15.0783	10.2087	0.677047	-0.562671	0.00090051	0.0100014
Rps12__chr10	14.0457	16.513	11.5783	0.701159	-0.512187	0.00148194	0.0151681
Rps16__chr7	13.7848	16.1435	11.4261	0.707783	-0.49862	0.00220676	0.0206397
Rps18__chr17	11.187	13.2304	9.14348	0.691094	-0.533045	0.00336805	0.0286265
Rps19__chr7	13.1	15.4478	10.7522	0.696032	-0.522775	0.0017056	0.0166728
Rps27a__chr11	13.4043	15.9913	10.8174	0.676455	-0.563935	0.000561051	0.00704012
Rps2__chr17	12.5022	15.2739	9.73043	0.637062	-0.650494	0.000139488	0.00231887
Rps3a1__chr3	12.263	15.2522	9.27391	0.608039	-0.717765	3.52149e-05	0.000685903
Rps4x__chrX	11.3283	13.687	8.96957	0.655337	-0.609692	0.000751369	0.00891397
Rps6__chr4	14.5022	17.687	11.3174	0.639872	-0.644144	5.95534e-05	0.00109461
Rps8__chr4	15.3609	18.187	12.5348	0.689218	-0.536967	0.00064904	0.00783049
Rps9__chr7	11.9478	13.9043	9.9913	0.718574	-0.476791	0.00653525	0.046989
Rpsa__chr9	16.513	20.187	12.8391	0.636011	-0.652876	2.45633e-05	0.000520227
Rrm1__chr7	0.708696	0.991304	0.426087	0.429825	-1.21818	0.00261768	0.0231598
Runx1__chr16	0.6	0.926087	0.273913	0.295775	-1.75743	9.04681e-05	0.00154328
S100a13__chr3	0.665217	0.382609	0.947826	2.47727	1.30875	0.00373979	0.0313509
Sat1__chrX	3.33913	1.33913	5.33913	3.98701	1.99531	4.83866e-12	5.74041e-10
Sdc1__chr12	0.534783	0.273913	0.795652	2.90476	1.53842	0.00260083	0.0231598
Sdpr__chr1	0.58913	0.273913	0.904348	3.30159	1.72316	0.000401077	0.00526036
Sec11c__chr18	0.578261	0.83913	0.317391	0.378238	-1.40263	0.00156842	0.0157445
Serinc1__chr10	1.00217	0.643478	1.36087	2.11486	1.08057	0.00613812	0.0457729
Serpinh1__chr7	2.87174	1.88261	3.86087	2.05081	1.03619	0.00040049	0.00526036
Sfpi1__chr2	0.534783	0.947826	0.121739	0.12844	-2.96083	4.34817e-08	1.95668e-06
Sfrp1__chr8	0.643478	0.295652	0.991304	3.35294	1.74543	0.000182115	0.00289654
She__chr3	0.86087	0.491304	1.23043	2.50442	1.32448	0.00170251	0.0166728
Sipa1l2__chr8	0.523913	0.252174	0.795652	3.15517	1.65772	0.00143335	0.0147285
Slc43a3__chr2	0.513043	0.208696	0.817391	3.91667	1.96963	0.000243237	0.00364856
Slc6a6__chr6	2.2413	1.36087	3.12174	2.29393	1.19782	0.00015849	0.00260162
Smad6__chr9	1.58913	1.01304	2.16522	2.13734	1.09582	0.00139284	0.0143688
Smad7__chr18	0.708696	0.404348	1.01304	2.50538	1.32503	0.00261768	0.0231598
Smim14__chr5	0.904348	0.534783	1.27391	2.38211	1.25224	0.00255009	0.0231598
Snrpd1__chr18	1.41522	1.9913	0.83913	0.421397	-1.24675	0.000179967	0.00289151
Sox17__chr1	2.19783	0.882609	3.51304	3.9803	1.99288	2.09725e-09	1.40354e-07
Sox18__chr2	2.91522	1.33913	4.4913	3.3539	1.74584	6.02255e-09	3.49308e-07
Sox7__chr14	1.67609	1.14348	2.2087	1.93156	0.949766	0.00536041	0.0409093
Sparc__chr11	5.23043	2.07826	8.38261	4.03347	2.01202	5.93476e-17	3.09794e-14
Sparcl1__chr5	1.55652	0.513043	2.6	5.0678	2.34136	3.28718e-10	2.4513e-08
Spn__chr7	0.556522	0.904348	0.208696	0.230769	-2.11548	1.11474e-05	0.000257475
Spns2__chr11	1.28478	1.7087	0.86087	0.503817	-0.989029	0.00260043	0.0231598
Spp1__chr5	1.71957	3.1	0.33913	0.109397	-3.19236	2.65401e-16	1.1545e-13
Sptan1__chr2	1.98043	0.991304	2.96957	2.99561	1.58285	2.03147e-06	5.6853e-05
Srgn__chr10	1.7087	2.31739	1.1	0.474672	-1.075	0.00102633	0.0109798
Srsf2__chr11	1.83913	2.38261	1.29565	0.543796	-0.878864	0.00593354	0.0446257
St3gal1__chr15	0.708696	0.991304	0.426087	0.429825	-1.21818	0.00261768	0.0231598
Stab1__chr14	0.83913	0.295652	1.38261	4.67647	2.22542	7.27814e-07	2.43538e-05
Stmn1__chr4	3.37174	4.79565	1.94783	0.406165	-1.29986	1.77651e-06	5.09525e-05
Stmn2__chr3	2.40435	0.83913	3.96957	4.73057	2.24201	1.27868e-11	1.23606e-09
Synpo__chr18	1.43696	0.578261	2.29565	3.96992	1.98911	3.85936e-08	1.79874e-06
Tacc2__chr7	0.523913	0.230435	0.817391	3.54717	1.82667	0.0004992	0.00632938
Tax1bp3__chr11	0.947826	0.6	1.29565	2.15942	1.11064	0.00634697	0.0463989
Tcf7l1__chr6	0.730435	0.295652	1.16522	3.94118	1.97863	1.19668e-05	0.000273977
Tcn2__chr11	0.523913	0.273913	0.773913	2.8254	1.49845	0.0037477	0.0313509
Tek__chr4	3.00217	1.66522	4.33913	2.60574	1.3817	2.06936e-06	5.6853e-05
Tie1__chr4	4.71957	2.7087	6.73043	2.48475	1.3131	2.57337e-08	1.24379e-06
Timp2__chr11	0.752174	0.382609	1.12174	2.93182	1.5518	0.000381661	0.00510838
Tjp1__chr7	2.79565	1.81739	3.77391	2.07656	1.05419	0.00036582	0.0049471
Tm4sf1__chr3	2.00217	0.513043	3.4913	6.80508	2.76661	3.27913e-14	8.55854e-12
Tmem100__chr11	1.08913	0.33913	1.83913	5.42308	2.43911	3.52481e-09	2.24384e-07
Tmem2__chr19	2.07826	1.2087	2.94783	2.43885	1.2862	7.33689e-05	0.00128519
Tmsb10__chr6	8.32826	6.68696	9.96957	1.4909	0.576181	0.00498085	0.0389222
Tnfaip1__chr11	0.513043	0.273913	0.752174	2.74603	1.45735	0.00537621	0.0409093
Tnks2__chr19	1.11087	0.686957	1.53478	2.23418	1.15974	0.00191317	0.0183579
Tns1__chr1	0.567391	0.295652	0.83913	2.83824	1.50499	0.00223794	0.0206397
Top2a__chr11	0.676087	1.03478	0.317391	0.306723	-1.70499	6.28823e-05	0.00113974
Tprgl__chr4	0.773913	0.447826	1.1	2.45631	1.29649	0.00260107	0.0231598
Tsc22d1__chr14	5.67609	3.79565	7.55652	1.99084	0.993375	1.21836e-05	0.000276514
Tspan13__chr12	0.969565	0.556522	1.38261	2.48438	1.31288	0.00107883	0.0113998
Tspan18__chr2	1.71957	1.07826	2.36087	2.18952	1.13061	0.00087968	0.0098964
Tspan6__chrX	1.67609	1.14348	2.2087	1.93156	0.949766	0.00536041	0.0409093
Tuba1a__chr15	2.6	1.51304	3.68696	2.43678	1.28498	2.58482e-05	0.000535426
Tuba1b__chr15	4.55652	6.27391	2.83913	0.452529	-1.14392	1.14596e-06	3.60356e-05
Txn1__chr4	3.13261	3.9913	2.27391	0.569717	-0.811683	0.00292647	0.0257175
Txndc5__chr13	0.784783	0.447826	1.12174	2.50485	1.32473	0.00205131	0.0194688
Txnl1__chr18	1.1	1.46957	0.730435	0.497041	-1.00856	0.00443447	0.035944
Ubb__chr11	3.40435	2.40435	4.40435	1.83183	0.873283	0.00134072	0.0139413
Uhrf1__chr17	0.676087	1.01304	0.33913	0.334764	-1.57878	0.000180581	0.00289151
Unc5b__chr10	0.871739	0.469565	1.27391	2.71296	1.43987	0.000575423	0.00715168
Usp14__chr18	0.545652	0.795652	0.295652	0.371585	-1.42824	0.00179814	0.017382
Vegfa__chr17	0.654348	0.165217	1.14348	6.92105	2.79099	4.13077e-08	1.89146e-06
Vim__chr2	10.3283	6.73043	13.9261	2.06912	1.04902	4.85139e-08	2.11035e-06
Vwf__chr6	5.9913	3.01304	8.96957	2.97691	1.57382	8.65834e-12	9.0393e-10
Wipf3__chr6	0.6	0.295652	0.904348	3.05882	1.61298	0.000766245	0.00892812
Wls__chr3	0.534783	0.295652	0.773913	2.61765	1.38827	0.00638207	0.0463989
Ybx1__chr4	6.2087	7.46957	4.94783	0.662398	-0.594229	0.00634149	0.0463989
Ypel3__chr7	1.1	0.708696	1.4913	2.10429	1.07334	0.00443447	0.035944
