# Supplementary material for: Single-cell transcriptomics reveal the dynamic of haematopoietic stem cell production in the aorta
Source: Nat Commun. 2018 Jun 28;9:2517. doi: 10.1038/s41467-018-04893-3 (PMC6023921; doi:10.1038/s41467-018-04893-3)
Supplement: Supplementary file 6 — Supplementary Data 3 [file 41467_2018_4893_MOESM6_ESM.xlsx]

## Sheet: DESeq_EHT_HE_S3(1)
Supplementary Data 3			Baron et al.
List of genes differentially expressed between HE cells and EHT cells at E10
GENEID	Mean	Mean_EHT	Mean_HE	foldChange_HE/EHT	log2FoldChangeHE/EHT	pval	padj
1110038B12Rik__chr17	0.624388	0.812042	0.436735	0.537823	-0.894797	0.000218248	0.00114284
2410006H16Rik__chr11	0.535917	0.675916	0.395918	0.585751	-0.771641	0.00323518	0.0122742
A230046K03Rik__chr10	2.81666	3.68639	1.94694	0.528143	-0.921	5.78556e-09	7.12972e-08
A630089N07Rik__chr16	1.42795	1.01099	1.8449	1.82483	0.867765	9.02801e-07	7.58816e-06
Abhd17a__chr10	1.15762	0.817277	1.49796	1.83286	0.8741	2.72711e-06	2.15929e-05
Abracl__chr10	0.830874	1.00052	0.661224	0.660878	-0.597543	0.00501757	0.0181141
Add1__chr5	0.89306	0.675916	1.1102	1.64252	0.715909	0.00028394	0.00143635
Adrbk1__chr19	0.585522	0.764921	0.406122	0.530934	-0.913397	0.000255312	0.00132005
Afap1l1__chr18	0.906817	0.75445	1.05918	1.40391	0.489455	0.0122274	0.0372505
Aff4__chr11	0.568827	0.456021	0.681633	1.49474	0.579894	0.0134791	0.0404921
Agl__chr3	0.725948	0.974346	0.477551	0.490125	-1.02878	5.92631e-06	4.43526e-05
Agrn__chr4	0.67215	0.356545	0.987755	2.77036	1.47007	1.03412e-10	1.69493e-09
Ahcy__chr2	0.741121	0.963874	0.518367	0.537796	-0.89487	8.05883e-05	0.000470051
Ahsa1__chr12	0.725548	0.942932	0.508163	0.538918	-0.891862	8.35697e-05	0.000485712
Ak2__chr4	0.659835	0.791099	0.528571	0.668148	-0.581761	0.0117323	0.0358755
Aldoa__chr7	2.68847	3.23613	2.14082	0.661537	-0.596107	0.000194449	0.00103475
Alox5ap__chr5	0.556379	0.880105	0.232653	0.264347	-1.9195	6.15795e-12	1.13403e-10
Alyref__chr11	0.93425	1.10524	0.763265	0.690591	-0.534097	0.00920125	0.0296284
Anp32b__chr4	2.3531	2.94293	1.76327	0.599153	-0.739005	1.87117e-05	0.000127785
Anxa2__chr9	0.757816	0.272775	1.24286	4.55635	2.18788	1.38709e-21	7.83945e-20
Anxa5__chr3	0.581382	0.440314	0.722449	1.64076	0.714363	0.00219404	0.00885723
Anxa6__chr11	0.641938	0.387958	0.895918	2.30932	1.20747	1.13307e-07	1.13237e-06
Aplp2__chr9	1.10366	0.586911	1.62041	2.76091	1.46514	2.85404e-14	6.98176e-13
Apoe__chr7	2.00571	2.70733	1.30408	0.481686	-1.05384	1.3393e-08	1.55682e-07
App__chr16	0.739411	0.429843	1.04898	2.44038	1.28711	3.08583e-09	4.04614e-08
Arap3__chr18	0.871984	0.62356	1.12041	1.79679	0.845424	2.66933e-05	0.000176413
Arhgdib__chr6	0.650833	0.88534	0.416327	0.470245	-1.08852	5.33728e-06	4.03125e-05
Arl6ip1__chr7	1.32932	1.07906	1.57959	1.46386	0.54978	0.00222241	0.00890332
Armcx2__chrX	0.686441	0.476963	0.895918	1.87838	0.909489	3.83531e-05	0.000243646
Armcx4__chrX	0.855877	0.560733	1.15102	2.05271	1.03753	3.64694e-07	3.41562e-06
Arpc1b__chr5	1.40158	1.74398	1.05918	0.607337	-0.71943	0.000120889	0.000678553
Atp5b__chr10	3.68364	4.25707	3.1102	0.730598	-0.452851	0.000489364	0.00234523
Atp5e__chr2	1.72413	2.03194	1.41633	0.697033	-0.520702	0.00491875	0.0177965
Atp5f1__chr3	0.831008	1.01099	0.65102	0.64394	-0.635001	0.00278512	0.0107661
Atp5g1__chr11	1.5794	1.88534	1.27347	0.675459	-0.566061	0.00220767	0.00889034
Atpif1__chr4	1.35104	1.58168	1.12041	0.708368	-0.497429	0.007528	0.0252836
B230219D22Rik__chr13	0.640923	0.508377	0.773469	1.52145	0.605446	0.00625097	0.0218918
B2m__chr2	1.76324	1.49791	2.02857	1.35427	0.437517	0.0116581	0.0358755
BC002163__chr16	0.530548	0.654974	0.406122	0.620059	-0.689522	0.00837826	0.0276297
Banf1__chr19	2.41574	2.85393	1.97755	0.692923	-0.529233	0.00178639	0.00741238
Basp1__chr15	1.01765	0.843455	1.19184	1.41304	0.498803	0.00910941	0.0294484
Bcas2__chr3	1.07219	1.3199	0.82449	0.624663	-0.67885	0.000585193	0.00276407
Bclaf1__chr10	0.672924	0.817277	0.528571	0.646747	-0.628728	0.00679686	0.0234035
Bnip3l__chr14	0.877754	0.675916	1.07959	1.59723	0.67557	0.000675998	0.00312101
Bola2__chr7	0.662854	0.827749	0.497959	0.601583	-0.733165	0.00157937	0.00668884
Bri3bp__chr5	0.584106	0.853927	0.314286	0.368048	-1.44204	3.0901e-08	3.46895e-07
Brix1__chr15	0.522695	0.639267	0.406122	0.635294	-0.654504	0.0127004	0.0384769
Btf3__chr13	3.64175	4.1733	3.1102	0.745263	-0.424179	0.00114269	0.00498104
C1qbp__chr11	1.47683	1.84346	1.1102	0.602241	-0.731588	7.98498e-05	0.000467406
Cad__chr5	0.509739	0.62356	0.395918	0.634932	-0.655326	0.0146077	0.0432947
Calcrl__chr2	2.16563	1.44555	2.88571	1.99627	0.99731	3.56411e-09	4.63617e-08
Calr__chr8	2.60355	2.17853	3.02857	1.39019	0.47528	0.00215362	0.00873708
Calu__chr6	0.954151	0.665445	1.24286	1.86771	0.901269	3.72438e-06	2.85279e-05
Capns1__chr7	1.74726	1.44555	2.04898	1.41744	0.503287	0.00398214	0.0146668
Casc4__chr2	1.82783	2.36178	1.29388	0.54784	-0.868174	3.33974e-06	2.60659e-05
Ccnb2__chr9	0.524458	0.377487	0.671429	1.77868	0.830807	0.000816761	0.00369799
Ccnd2__chr6	1.00675	1.18901	0.82449	0.693428	-0.528182	0.00848554	0.0278156
Cct3__chr3	1.30539	1.60262	1.00816	0.629073	-0.668701	0.000410291	0.00199915
Cct5__chr15	1.03816	1.25183	0.82449	0.658626	-0.602468	0.00274056	0.0106693
Cct7__chr6	1.53215	1.78063	1.28367	0.72091	-0.472108	0.0109846	0.0346227
Cd24a__chr10	1.27531	1.6445	0.906122	0.551001	-0.859873	7.19249e-06	5.31013e-05
Cd2ap__chr17	0.508751	0.346073	0.671429	1.94013	0.956156	0.000147	0.000811224
Cd47__chr16	0.757495	1.04764	0.467347	0.446093	-1.16458	3.21836e-07	3.04907e-06
Cd81__chr7	1.81191	1.51361	2.1102	1.39415	0.479387	0.00589138	0.0207655
Cd93__chr2	1.21179	0.864398	1.55918	1.80378	0.851023	3.72481e-06	2.85279e-05
Cdca7__chr2	0.570216	0.764921	0.37551	0.490913	-1.02646	6.06757e-05	0.000365616
Cdh5__chr8	3.44827	2.20471	4.69184	2.1281	1.08956	8.33601e-17	2.73255e-15
Celf2__chr2	0.764067	1.16283	0.365306	0.314153	-1.67046	1.58165e-12	3.20041e-11
Cfl1__chr19	7.62818	8.30942	6.94694	0.836031	-0.258371	0.00360053	0.0133513
Cflar__chr1	0.976536	1.22042	0.732653	0.600329	-0.736174	0.000275666	0.0014101
Cgnl1__chr9	0.867897	0.503141	1.23265	2.44991	1.29273	2.14305e-10	3.28267e-09
Chchd1__chr14	0.719511	0.869634	0.569388	0.654744	-0.610996	0.00642685	0.0222698
Chmp5__chr4	0.566075	0.440314	0.691837	1.57123	0.651898	0.00596835	0.0209917
Churc1__chr12	0.957196	1.30419	0.610204	0.46788	-1.09579	1.54605e-07	1.51735e-06
Ckap4__chr10	0.584881	0.31466	0.855102	2.71755	1.4423	2.81525e-09	3.75137e-08
Cldn5__chr16	1.44763	0.75445	2.14082	2.83758	1.50466	1.04858e-16	3.36986e-15
Clec14a__chr12	1.45629	0.832984	2.07959	2.49656	1.31994	1.64176e-13	3.73729e-12
Cltc__chr11	1.20332	1.00052	1.40612	1.40539	0.490967	0.00700135	0.023857
Cnbp__chr6	1.81039	2.19424	1.42653	0.650125	-0.621211	0.000773689	0.00353225
Cnn3__chr3	1.272	0.984817	1.55918	1.58322	0.662864	0.000267613	0.0013793
Col18a1__chr10	3.82468	2.31466	5.33469	2.30474	1.20461	1.56251e-22	1.02438e-20
Col4a1__chr8	2.76989	1.41937	4.12041	2.90298	1.53753	8.45587e-24	6.02573e-22
Col4a2__chr8	2.2224	0.895812	3.54898	3.96175	1.98614	8.68679e-31	1.0952e-28
Col5a2__chr1	0.600053	0.304188	0.895918	2.94527	1.5584	1.0283e-10	1.69493e-09
Comt__chr16	0.953911	1.2466	0.661224	0.530424	-0.914783	9.41763e-06	6.82986e-05
Coro1a__chr7	0.676664	1.11047	0.242857	0.218697	-2.19299	5.3357e-17	1.82192e-15
Cox7c__chr13	2.57852	3.01623	2.14082	0.709766	-0.494586	0.00242148	0.0095634
Cpd__chr11	0.6706	0.435079	0.906122	2.08266	1.05843	1.66553e-06	1.3649e-05
Creg1__chr1	0.761956	0.597382	0.926531	1.55098	0.633184	0.00233849	0.00928037
Crip1__chr12	0.711684	0.456021	0.967347	2.12128	1.08493	5.29075e-07	4.71279e-06
Crip2__chr12	1.55109	0.665445	2.43673	3.66181	1.87256	1.64443e-24	1.2251e-22
Crtap__chr9	0.658847	0.513613	0.804082	1.56554	0.646661	0.00324863	0.0122968
Csnk1e__chr15	0.697847	0.571204	0.82449	1.44342	0.529495	0.0146527	0.0433499
Csrp2__chr10	0.662881	0.429843	0.895918	2.08429	1.05956	2.061e-06	1.67227e-05
Ctdsp2__chr10	0.983615	0.775393	1.19184	1.53708	0.620188	0.00114643	0.00498407
Ctnna1__chr18	0.731825	0.435079	1.02857	2.36411	1.24129	1.1625e-08	1.38068e-07
Ctnnb1__chr9	4.62068	3.12094	6.12041	1.96108	0.971646	8.76455e-19	3.50368e-17
Ctnnd1__chr2	0.811027	0.644503	0.977551	1.51675	0.600986	0.00344712	0.0128991
Ctsb__chr14	0.669051	0.513613	0.82449	1.60528	0.682821	0.00203939	0.00837735
Ctsh__chr9	1.28258	0.414136	2.15102	5.19399	2.37684	4.40401e-33	9.02272e-31
Ctsl__chr13	1.25934	0.592147	1.92653	3.25347	1.70198	2.42038e-19	1.10195e-17
Cxcr2__chr1	2.24815	3.31466	1.18163	0.356487	-1.48808	5.03658e-16	1.42327e-14
Cycs__chr6	1.82321	2.19948	1.44694	0.657856	-0.604156	0.00110197	0.00481633
Cyp26b1__chr6	1.25336	0.723037	1.78367	2.46692	1.30271	1.90611e-12	3.76399e-11
Dag1__chr9	0.580981	0.408901	0.753061	1.84167	0.881017	0.000205326	0.00108374
Dcaf17__chr2	0.548606	0.670681	0.426531	0.635967	-0.652977	0.011803	0.0360245
Dctpp1__chr7	0.68775	0.979581	0.395918	0.404171	-1.30696	3.60608e-08	3.94025e-07
Ddx18__chr1	0.525446	0.654974	0.395918	0.60448	-0.726234	0.00630834	0.0219675
Ddx21__chr10	0.701186	0.832984	0.569388	0.683552	-0.548878	0.0151575	0.0444773
Ddx39__chr8	0.504637	0.62356	0.385714	0.618568	-0.692996	0.0111733	0.0348819
Dennd5a__chr7	0.735912	0.555497	0.916327	1.64956	0.722082	0.000599102	0.00281486
Dennd5b__chr6	1.08528	1.34607	0.82449	0.612515	-0.707183	0.000376544	0.0018589
Denr__chr5	0.535917	0.675916	0.395918	0.585751	-0.771641	0.00323518	0.0122742
Dhx9__chr1	1.16758	1.39843	0.936735	0.669848	-0.578095	0.00301518	0.0115735
Dkc1__chrX	0.57847	0.812042	0.344898	0.424729	-1.23538	1.50737e-06	1.2415e-05
Dll4__chr2	0.625831	0.325131	0.926531	2.84972	1.51082	1.64197e-10	2.59592e-09
Dnajc2__chr5	0.505305	0.675916	0.334694	0.495171	-1.014	0.000175753	0.000947565
Dnmt3b__chr2	0.838514	1.19948	0.477551	0.398133	-1.32868	1.92088e-09	2.6236e-08
Dock6__chr9	0.660664	0.456021	0.865306	1.89751	0.924111	3.57952e-05	0.000231891
Dpy30__chr17	0.73877	0.979581	0.497959	0.508339	-0.976138	1.83195e-05	0.000126159
Dpysl2__chr14	0.839689	0.691623	0.987755	1.42817	0.514167	0.0101201	0.0324596
Drap1__chr19	0.644663	0.801571	0.487755	0.608499	-0.716673	0.00222719	0.00890332
Dtymk__chr1	0.753008	0.895812	0.610204	0.681175	-0.553903	0.0117048	0.0358755
Dut__chr2	1.15556	1.45602	0.855102	0.587287	-0.767863	9.64634e-05	0.000554749
Dynll2__chr11	0.569548	0.712565	0.426531	0.598584	-0.740373	0.00331401	0.0124866
Ebna1bp2__chr4	0.57465	0.712565	0.436735	0.612905	-0.706265	0.00555453	0.0197481
Ece1__chr4	0.840437	0.550262	1.13061	2.05468	1.03891	3.76606e-07	3.48733e-06
Ecscr__chr18	0.804589	0.539791	1.06939	1.98112	0.986313	1.94427e-06	1.58541e-05
Edn1__chr13	0.545213	0.204712	0.885714	4.32664	2.11325	1.15173e-15	3.04466e-14
Eef1a1__chr9	29.8245	31.7021	27.9469	0.881549	-0.181888	0.00130482	0.00562789
Eef1b2__chr1	7.60358	8.78063	6.42653	0.731899	-0.450284	4.44432e-07	4.0468e-06
Eef1d__chr15	1.16483	1.38272	0.946939	0.684836	-0.546169	0.00542779	0.0194239
Eef1g__chr19	3.65342	4.28848	3.01837	0.703831	-0.506699	0.000105633	0.000599074
Efna1__chr3	0.551117	0.267539	0.834694	3.11989	1.6415	7.9116e-11	1.36496e-09
Efnb2__chr8	1.01572	0.49267	1.53878	3.12334	1.64309	1.35624e-16	4.27477e-15
Egfl7__chr2	1.03322	0.864398	1.20204	1.39061	0.475718	0.0116322	0.0358755
Ehd4__chr2	0.785196	0.419372	1.15102	2.74463	1.45661	1.26505e-11	2.27848e-10
Eif2s3x__chrX	0.641912	0.785864	0.497959	0.633646	-0.658252	0.00548459	0.0195418
Eif3a__chr19	1.02729	1.19948	0.855102	0.712896	-0.488236	0.0148401	0.043825
Eif3d__chr15	0.721995	0.864398	0.579592	0.670515	-0.576658	0.0115879	0.0358755
Eif3i__chr4	1.20591	1.40366	1.00816	0.718236	-0.477469	0.0134274	0.0404549
Eif4a1__chr11	3.72149	4.42461	3.01837	0.682177	-0.551781	1.89829e-05	0.000129099
Eif4ebp1__chr8	0.663121	0.848691	0.477551	0.562691	-0.829585	0.000430041	0.00207305
Eif5a__chr11	7.71361	9.80681	5.62041	0.573113	-0.803108	2.77665e-19	1.19761e-17
Elk3__chr10	1.11782	0.696859	1.53878	2.20816	1.14284	1.5874e-09	2.19837e-08
Elovl5__chr9	0.66248	0.398429	0.926531	2.32546	1.21751	7.00071e-08	7.29688e-07
Emcn__chr3	0.993231	0.529319	1.45714	2.75286	1.46093	1.36772e-13	3.193e-12
Emg1__chr6	0.696885	0.895812	0.497959	0.555875	-0.847168	0.000227114	0.00118171
Eng__chr2	0.936094	0.649738	1.22245	1.88145	0.911844	2.85379e-06	2.24873e-05
Epas1__chr17	1.50867	0.539791	2.47755	4.58984	2.19844	2.45416e-31	3.6567e-29
Erdr1__chrY	1.56803	2.39319	0.742857	0.310404	-1.68778	2.59463e-17	9.24479e-16
Esam__chr9	1.57564	0.990052	2.16122	2.18294	1.12627	2.1326e-10	3.28267e-09
Etv6__chr6	0.572567	0.749215	0.395918	0.528445	-0.920176	0.00029279	0.00147204
Exosc2__chr2	0.745555	0.911518	0.579592	0.635853	-0.653234	0.0033032	0.0124745
F11r__chr1	0.707116	0.497906	0.916327	1.84036	0.879989	5.52461e-05	0.000335364
F2r__chr13	1.90666	1.14188	2.67143	2.33949	1.22619	3.43467e-12	6.4706e-11
Fabp5__chr3	0.957063	1.29372	0.620408	0.479555	-1.06023	2.85994e-07	2.75732e-06
Fads1__chr19	0.761689	0.57644	0.946939	1.64274	0.716101	0.000608754	0.00285071
Fam129b__chr2	0.687376	0.550262	0.82449	1.49836	0.583384	0.00688213	0.0235979
Fam198b__chr3	0.666647	0.325131	1.00816	3.10079	1.63264	1.22729e-12	2.51442e-11
Fasn__chr11	0.541554	0.717801	0.365306	0.508924	-0.974478	0.000201783	0.0010703
Fau__chr19	5.16323	6.25707	4.06939	0.650367	-0.620675	3.81241e-09	4.89738e-08
Fbl__chr7	1.0548	1.35654	0.753061	0.555132	-0.849097	2.05212e-05	0.000138413
Fbn1__chr2	0.636302	0.346073	0.926531	2.67727	1.42076	9.51632e-10	1.35628e-08
Fbn2__chr18	0.965237	0.534555	1.39592	2.61137	1.3848	3.20781e-12	6.18541e-11
Fgfr1__chr8	0.72122	0.403665	1.03878	2.57336	1.36365	5.25144e-10	7.5501e-09
Fis1__chr5	0.893461	0.70733	1.07959	1.52629	0.610031	0.00207643	0.00848697
Fkbp1a__chr2	3.98351	3.36702	4.6	1.36619	0.450163	0.00016121	0.000880746
Fkbp4__chr6	1.46112	1.81204	1.1102	0.612681	-0.706791	0.0001552	0.000850746
Fkbp9__chr6	0.55312	0.424607	0.681633	1.60532	0.682865	0.00411853	0.0151351
Flna__chrX	1.12089	0.937696	1.30408	1.39073	0.475841	0.0102131	0.0325666
Fn1__chr1	8.72883	6.00052	11.4571	1.90936	0.933087	2.21691e-29	2.27095e-27
Fnbp1l__chr3	0.552719	0.393194	0.712245	1.81144	0.857133	0.000410597	0.00199915
Foxc2__chr8	0.534742	0.18377	0.885714	4.8197	2.26894	4.43845e-17	1.54779e-15
Foxo1__chr3	0.663548	0.482199	0.844898	1.75218	0.809149	0.000226534	0.00118171
Fscn1__chr5	1.98215	1.66021	2.30408	1.38783	0.472827	0.00586509	0.0207174
Fstl1__chr16	3.48073	1.74921	5.21224	2.97976	1.5752	9.24539e-33	1.68369e-30
Fth1__chr19	3.78755	4.40366	3.17143	0.720179	-0.473572	0.000205639	0.00108374
G3bp1__chr11	1.59968	1.87487	1.32449	0.706444	-0.501353	0.00628448	0.0219622
Gabarapl1__chr6	0.577535	0.738743	0.416327	0.56356	-0.827358	0.000966778	0.00429417
Gapdh__chr6	8.35422	10.2309	6.47755	0.633137	-0.659411	1.38318e-13	3.193e-12
Gar1__chr3	0.525713	0.675916	0.37551	0.555557	-0.847992	0.0013277	0.00569658
Gas5__chr1	1.75063	2.30942	1.19184	0.516075	-0.954347	4.36554e-07	3.99727e-06
Gfi1__chr5	0.756561	0.974346	0.538776	0.552961	-0.854749	0.000127397	0.00071264
Gimap6__chr6	0.610631	0.733508	0.487755	0.664962	-0.588655	0.0166825	0.0483084
Git2__chr5	0.548018	0.424607	0.671429	1.58129	0.661105	0.00669497	0.0231012
Gja4__chr4	2.55007	0.785864	4.31429	5.48986	2.45677	5.75584e-48	4.71691e-45
Gja5__chr3	3.5278	0.639267	6.41633	10.037	3.32726	4.01832e-110	6.58603e-107
Gm10548__chr18	2.1858	3.0267	1.3449	0.444344	-1.17025	1.23892e-10	2.01049e-09
Gm10653__chr9	4.74008	6.4822	2.99796	0.462491	-1.1125	2.13923e-21	1.16873e-19
Gm10845__chr14	0.694695	0.524084	0.865306	1.65108	0.723413	0.000852658	0.00383718
Gm11517__chr11	1.11314	1.33037	0.895918	0.673437	-0.570385	0.0039179	0.0144953
Gm12070__chr11	5.82406	7.46649	4.18163	0.560053	-0.836364	7.55879e-16	2.0998e-14
Gm12504__chr4	0.814019	1.07906	0.54898	0.508758	-0.974947	8.10831e-06	5.95943e-05
Gm13826__chr5	6.66769	7.80681	5.52857	0.708173	-0.497826	3.09203e-07	2.94642e-06
Gm15421__chr5	1.51361	1.92723	1.1	0.570769	-0.809022	1.40273e-05	9.86729e-05
Gm17821__chr12	2.21604	1.59738	2.83469	1.77459	0.827483	5.54755e-07	4.86227e-06
Gm5766__chr16	2.17674	2.91675	1.43673	0.49258	-1.02157	1.44898e-08	1.67245e-07
Gm6251__chr10	1.40976	1.98482	0.834694	0.42054	-1.24969	8.26527e-11	1.39657e-09
Gm6402__chr17	7.73391	9.39843	6.06939	0.645787	-0.630869	9.84976e-13	2.04351e-11
Gm6525__chr3	5.57056	6.59215	4.54898	0.69006	-0.535205	3.39374e-07	3.19674e-06
Gm6654__chr6	5.34383	7.01623	3.67143	0.523277	-0.934355	1.23549e-17	4.49992e-16
Gna11__chr10	0.76209	0.607853	0.916327	1.50748	0.592138	0.00478552	0.0173913
Gnai2__chr9	2.90692	2.16283	3.65102	1.68808	0.755381	1.94137e-07	1.894e-06
Gnas__chr2	6.75162	5.58691	7.91633	1.41694	0.50278	5.91962e-08	6.30017e-07
Gnb2l1__chr11	7.38157	8.77539	5.98776	0.682335	-0.551448	2.41127e-09	3.2394e-08
Gorasp2__chr2	0.674153	0.513613	0.834694	1.62514	0.700567	0.00124274	0.00537426
Got2__chr8	0.577669	0.749215	0.406122	0.542064	-0.883464	0.000421737	0.00203902
Gpi1__chr7	1.15765	1.41937	0.895918	0.631208	-0.663813	0.000743128	0.0034022
Gpr116__chr17	0.694294	0.49267	0.895918	1.8185	0.862745	6.60817e-05	0.000393847
Gpr56__chr8	2.10053	3.14188	1.05918	0.337117	-1.56868	1.48149e-16	4.58145e-15
Gpx1__chr9	3.22638	4.60785	1.8449	0.400381	-1.32055	5.96303e-19	2.44335e-17
Grb10__chr11	1.21623	0.812042	1.62041	1.99547	0.996731	7.03421e-08	7.29688e-07
Grb2__chr11	0.522695	0.639267	0.406122	0.635294	-0.654504	0.0127004	0.0384769
Grk4__chr5	0.557688	0.382723	0.732653	1.91432	0.936831	0.000100863	0.000576008
Gse1__chr8	0.509873	0.634031	0.385714	0.608352	-0.717022	0.00723575	0.0245029
Gspt1__chr16	0.893434	1.10524	0.681633	0.616731	-0.697288	0.000854527	0.00383718
Gsta4__chr9	0.725574	0.545026	0.906122	1.66253	0.73338	0.00052766	0.00249952
Gusb__chr5	0.632242	0.827749	0.436735	0.527617	-0.922436	0.000132496	0.000738641
H19__chr7	21.4811	15.5764	27.3857	1.75815	0.814058	5.95172e-31	8.12906e-29
H1f0__chr15	0.903264	0.675916	1.13061	1.67271	0.742188	0.000180682	0.00096777
H2-D1__chr17	0.847409	0.696859	0.997959	1.43208	0.518115	0.0105949	0.0336532
H2-T23__chr17	0.849599	1.06859	0.630612	0.590137	-0.760878	0.000362413	0.00179999
H2afz__chr3	6.34348	7.18901	5.49796	0.764773	-0.386896	7.28647e-05	0.000430903
H3f3b__chr11	3.6288	3.15759	4.1	1.29846	0.376799	0.00275512	0.0107006
Hbp1__chr12	0.567892	0.382723	0.753061	1.96764	0.976468	5.19221e-05	0.000316358
Hdac7__chr15	0.868565	0.555497	1.18163	2.12716	1.08893	6.79984e-08	7.15464e-07
Hdgf__chr3	1.5161	1.92199	1.1102	0.577633	-0.791776	1.97802e-05	0.000133966
Hey1__chr3	0.839849	0.304188	1.37551	4.5219	2.17693	4.01638e-23	2.74286e-21
Hint1__chr11	2.00063	2.30942	1.69184	0.732579	-0.448943	0.0135237	0.0405216
Hmgb1__chr5	4.16264	5.01099	3.31429	0.661403	-0.596399	9.10407e-07	7.61304e-06
Hmgb2__chr8	1.47328	1.76492	1.18163	0.66951	-0.578822	0.00174379	0.00728432
Hmgn2__chr4	4.11835	4.73874	3.49796	0.738162	-0.437991	0.000276284	0.0014101
Hnrnpa2b1__chr6	5.34538	5.9377	4.75306	0.800489	-0.321046	0.00261627	0.0102341
Hnrnpf__chr6	2.37084	2.73351	2.00816	0.734647	-0.444877	0.00909796	0.0294484
Hsp90aa1__chr12	3.19782	3.96911	2.42653	0.611354	-0.70992	7.45733e-07	6.30029e-06
Hsp90ab1__chr17	11.0153	13.0634	8.96735	0.686451	-0.542772	2.15234e-11	3.83445e-10
Hsp90b1__chr10	1.77291	1.45602	2.0898	1.43528	0.521331	0.00303364	0.0116172
Hspa14__chr2	0.512491	0.639267	0.385714	0.60337	-0.728886	0.00583233	0.0206462
Hspa5__chr2	2.05809	1.41414	2.70204	1.91074	0.934128	4.71209e-08	5.04779e-07
Hspa8__chr9	10.437	11.1209	9.75306	0.877	-0.189352	0.0134891	0.0404921
Hspa9__chr18	0.901822	1.16283	0.640816	0.551085	-0.859654	3.60906e-05	0.000232884
Hspd1__chr1	1.64517	2.24136	1.04898	0.46801	-1.09539	8.59493e-09	1.04349e-07
Hspe1__chr1	2.42498	3.17853	1.67143	0.525849	-0.92728	6.80978e-08	7.15464e-07
Hspg2__chr4	0.854675	0.466492	1.24286	2.66426	1.41374	8.28047e-12	1.50797e-10
Icam2__chr11	1.13232	0.634031	1.63061	2.57182	1.36279	8.49456e-13	1.78495e-11
Id1__chr2	0.917368	0.581675	1.25306	2.15423	1.10717	2.65629e-08	3.00253e-07
Id3__chr4	1.98615	0.974346	2.99796	3.0769	1.62148	5.16203e-20	2.56381e-18
Ifitm1__chr7	1.11894	1.98482	0.253061	0.127499	-2.97145	8.75287e-34	2.04942e-31
Igf2__chr7	23.832	19.2885	28.3755	1.47111	0.556907	3.06219e-16	9.12533e-15
Igf2bp1__chr11	1.17739	1.36702	0.987755	0.722563	-0.468805	0.01559	0.0455472
Igf2r__chr17	1.08587	0.592147	1.57959	2.66757	1.41553	2.36339e-13	5.16479e-12
Igfbp4__chr11	4.82609	4.22565	5.42653	1.28419	0.360855	0.000860465	0.00385328
Ikzf2__chr1	0.593375	0.780628	0.406122	0.520251	-0.942721	0.0001533	0.000843151
Il2rg__chrX	0.526274	0.319895	0.732653	2.29029	1.19553	2.12935e-06	1.71922e-05
Impdh2__chr9	0.978486	1.1733	0.783673	0.667923	-0.582245	0.00419465	0.0153804
Ipo5__chr14	0.776434	0.932461	0.620408	0.665345	-0.587825	0.0075857	0.0254253
Irak1__chrX	1.47173	1.84346	1.1	0.596705	-0.744909	6.25457e-05	0.000375504
Isca1__chr13	0.606358	0.398429	0.814286	2.04374	1.03121	8.95112e-06	6.52039e-05
Itgb1__chr8	1.98586	1.35131	2.62041	1.93916	0.955434	3.28191e-08	3.61346e-07
Itm2c__chr1	0.613276	0.340838	0.885714	2.59864	1.37776	4.78876e-09	6.08432e-08
Jag1__chr2	0.578577	0.220419	0.936735	4.24979	2.08739	3.68495e-16	1.0785e-14
Kcnq1ot1__chr7	1.91967	1.36178	2.47755	1.81935	0.863421	7.0994e-07	6.06037e-06
Kdelr2__chr5	0.862982	0.717801	1.00816	1.40452	0.490073	0.0140035	0.0417304
Kif3a__chr11	1.5075	2.04764	0.967347	0.472419	-1.08186	9.51929e-09	1.13884e-07
Kit__chr5	0.876632	1.38796	0.365306	0.263197	-1.92579	8.26515e-17	2.73255e-15
Klf13__chr7	0.607025	0.450785	0.763265	1.69319	0.759744	0.00109458	0.0048001
Klf2__chr8	0.718469	0.387958	1.04898	2.70385	1.43501	7.65122e-11	1.33408e-09
Klf6__chr13	0.542916	0.424607	0.661224	1.55726	0.639011	0.0085181	0.0278666
Klhdc2__chr12	0.616294	0.377487	0.855102	2.26525	1.17967	4.12746e-07	3.80051e-06
Lamb1__chr12	0.771439	0.340838	1.20204	3.52672	1.81833	2.74106e-16	8.31963e-15
Lamc1__chr1	0.503115	0.304188	0.702041	2.30791	1.20659	3.10552e-06	2.43538e-05
Laptm4a__chr12	1.51642	1.14712	1.88571	1.64387	0.717094	4.19719e-05	0.000261566
Laptm4b__chr15	0.694428	0.503141	0.885714	1.76037	0.815878	0.00017763	0.000954542
Laptm5__chr4	0.967748	1.13141	0.804082	0.710688	-0.492713	0.014955	0.044085
Lasp1__chr11	0.746116	0.555497	0.936735	1.6863	0.75386	0.000364493	0.00180485
Ldb2__chr5	0.771226	0.524084	1.01837	1.94314	0.958389	4.65803e-06	3.5345e-05
Ldha__chr7	3.05256	3.78063	2.32449	0.614842	-0.701712	2.2569e-06	1.81327e-05
Lepr__chr4	0.796362	1.09476	0.497959	0.454855	-1.13652	3.70821e-07	3.45327e-06
Leprot__chr4	0.604808	0.476963	0.732653	1.53608	0.619252	0.00788597	0.026324
Lgals9__chr11	0.600748	0.958639	0.242857	0.253335	-1.98088	1.91799e-13	4.30629e-12
Llph__chr10	0.704605	0.901047	0.508163	0.56397	-0.82631	0.000321019	0.00160417
Loxl2__chr14	0.996543	1.18901	0.804082	0.676264	-0.564341	0.00484746	0.0175774
Lsm7__chr10	0.730917	0.963874	0.497959	0.516623	-0.952818	2.95532e-05	0.000193751
Luc7l2__chr6	2.41438	3.14712	1.68163	0.53434	-0.90417	9.93401e-08	1.00505e-06
Macf1__chr4	0.576547	0.461257	0.691837	1.4999	0.584862	0.013891	0.0414706
Maged1__chrX	0.744513	0.429843	1.05918	2.46412	1.30107	2.25762e-09	3.05805e-08
Maged2__chrX	0.880318	0.476963	1.28367	2.69135	1.42833	2.62005e-12	5.11221e-11
Man2b1__chr8	0.574383	0.691623	0.457143	0.660971	-0.597341	0.0171003	0.0492573
Manf__chr9	0.947366	0.733508	1.16122	1.58311	0.662763	0.00062507	0.00291048
Map1lc3b__chr8	0.942798	0.775393	1.1102	1.4318	0.517826	0.00697935	0.0238347
Map4k4__chr1	1.18876	0.859162	1.51837	1.76726	0.821518	1.01085e-05	7.2666e-05
Mapk3__chr7	0.903798	0.717801	1.0898	1.51824	0.602402	0.00225637	0.00899804
Marcks__chr10	1.53162	0.738743	2.32449	3.14655	1.65377	8.33025e-20	4.01567e-18
Marcksl1__chr4	5.06228	3.94293	6.18163	1.56778	0.648719	3.26003e-10	4.81369e-09
Mbd3__chr10	0.6546	0.780628	0.528571	0.67711	-0.562537	0.0170214	0.0491164
Mbnl1__chr3	0.600294	0.723037	0.477551	0.66048	-0.598414	0.015818	0.0461311
Mbnl2__chr14	0.517005	0.393194	0.640816	1.62977	0.704671	0.00510216	0.018379
Mcl1__chr3	0.992002	0.832984	1.15102	1.3818	0.466552	0.0134227	0.0404549
Mcm2__chr6	0.867123	1.04241	0.691837	0.663691	-0.591417	0.00513352	0.0184217
Mcm3__chr1	0.960428	1.15759	0.763265	0.659356	-0.60087	0.00311921	0.011917
Mcm6__chr1	1.16718	1.36702	0.967347	0.707634	-0.498925	0.00989954	0.0318144
Mcm7__chr5	1.06092	1.23613	0.885714	0.716524	-0.480912	0.0153403	0.0448978
Mecom__chr3	1.01551	0.675916	1.3551	2.00484	1.00349	1.98234e-07	1.92251e-06
Meg3__chr12	0.572593	0.351309	0.793878	2.25977	1.17618	1.01257e-06	8.38181e-06
Meis1__chr11	0.507255	0.628796	0.385714	0.613417	-0.705059	0.00898827	0.0291718
Mest__chr6	2.37377	0.963874	3.78367	3.92548	1.97287	1.17342e-31	1.92324e-29
Mfap2__chr4	0.749348	0.408901	1.0898	2.66519	1.41424	8.74128e-11	1.46194e-09
Mfsd11__chr11	0.932033	1.13141	0.732653	0.647555	-0.626924	0.00213264	0.00869503
Mif__chr10	3.49072	4.93246	2.04898	0.415407	-1.2674	1.33607e-19	6.25662e-18
Mir682__chr13	1.11857	1.5555	0.681633	0.438209	-1.19031	3.82468e-09	4.89738e-08
Mir703__chr5	1.01949	1.38796	0.65102	0.469049	-1.09219	1.02155e-07	1.02719e-06
Mmp2__chr8	1.52948	0.571204	2.48776	4.35528	2.12277	1.16933e-29	1.27769e-27
Mmrn2__chr14	1.96534	0.942932	2.98776	3.16858	1.66384	6.88265e-21	3.63892e-19
Mnf1__chr17	0.912026	1.16283	0.661224	0.568635	-0.814425	8.51519e-05	0.000493159
Mprip__chr11	0.72114	0.597382	0.844898	1.41433	0.500123	0.0173711	0.0497749
Mpv17l__chr16	0.90094	1.29372	0.508163	0.392793	-1.34816	4.04355e-10	5.91731e-09
Mpzl1__chr1	0.851042	0.581675	1.12041	1.92617	0.945738	3.39496e-06	2.63713e-05
Mrpl15__chr1	0.502019	0.618325	0.385714	0.623805	-0.680832	0.0111058	0.0347607
Mrpl42__chr10	0.659835	0.791099	0.528571	0.668148	-0.581761	0.0117323	0.0358755
Mtch1__chr17	1.17768	0.990052	1.36531	1.37902	0.463648	0.0116359	0.0358755
Myb__chr10	0.503008	0.895812	0.110204	0.123022	-3.02302	2.68535e-19	1.18954e-17
Mybbp1a__chr11	0.648082	0.869634	0.426531	0.490472	-1.02776	1.8687e-05	0.000127785
Mycn__chr12	1.01733	1.61832	0.416327	0.257258	-1.95871	9.45227e-19	3.68864e-17
Myct1__chr10	0.806806	0.513613	1.1	2.14169	1.09875	1.19362e-07	1.18566e-06
Myh10__chr11	0.573662	0.435079	0.712245	1.63705	0.711098	0.00268393	0.0104737
Myh9__chr15	1.3067	1.10524	1.50816	1.36456	0.448439	0.0128475	0.0388505
Myl12a__chr17	2.92175	2.32513	3.51837	1.51319	0.597594	3.64031e-05	0.000233979
Myl6__chr10	4.38855	3.92199	4.8551	1.23792	0.307916	0.00660929	0.0228536
Myzap__chr9	0.718469	0.387958	1.04898	2.70385	1.43501	7.65122e-11	1.33408e-09
Naca__chr10	3.31706	3.7178	2.91633	0.784422	-0.350297	0.011491	0.0358056
Nap1l1__chr10	2.16857	2.67592	1.66122	0.620806	-0.687786	0.000103686	0.000590076
Ncl__chr1	3.31493	4.55026	2.07959	0.457027	-1.12965	3.26869e-15	8.37092e-14
Ndufa7__chr17	0.753008	0.895812	0.610204	0.681175	-0.553903	0.0117048	0.0358755
Ndufv2__chr17	0.799728	0.958639	0.640816	0.668465	-0.581076	0.00731103	0.0247068
Nedd4__chr9	4.48287	3.91675	5.04898	1.28907	0.366333	0.00109533	0.0048001
Nhp2__chr11	0.875777	1.12094	0.630612	0.562573	-0.829887	9.20054e-05	0.000530975
Nhp2l1__chr15	1.31728	1.53455	1.1	0.71682	-0.480317	0.0103924	0.0330742
Nid1__chr13	0.970552	0.351309	1.5898	4.52535	2.17803	2.18887e-25	1.79378e-23
Nip7__chr8	3.18706	4.32513	2.04898	0.473738	-1.07784	2.13343e-13	4.72526e-12
Nisch__chr14	1.87535	1.48743	2.26327	1.52159	0.60558	0.000494428	0.00235572
Nkain3__chr4	0.522989	0.262304	0.783673	2.98766	1.57901	1.29621e-09	1.8158e-08
Nlrp1a__chr11	1.27804	2.05812	0.497959	0.241949	-2.04722	5.2593e-22	3.07857e-20
Nme1__chr11	1.73399	2.20471	1.26327	0.572984	-0.803433	1.77332e-05	0.000122636
Nop10__chr2	1.04903	1.30419	0.793878	0.608714	-0.716164	0.000321029	0.00160417
Nop56__chr2	1.38828	1.90105	0.87551	0.460541	-1.1186	4.99964e-09	6.20789e-08
Nop58__chr1	0.684598	0.932461	0.436735	0.468368	-1.09429	3.54552e-06	2.74109e-05
Nos3__chr5	0.56474	0.335602	0.793878	2.36553	1.24216	3.01302e-07	2.88792e-06
Notch4__chr17	0.694508	0.309424	1.07959	3.48904	1.80283	3.37292e-15	8.50496e-14
Npm1__chr11	10.181	12.8539	7.50816	0.584114	-0.775677	3.58825e-22	2.1782e-20
Npr1__chr3	0.560172	0.377487	0.742857	1.9679	0.976658	4.79758e-05	0.000294503
Nrarp__chr2	0.563057	0.403665	0.722449	1.78972	0.839737	0.000472205	0.00226963
Nrep__chr18	1.18321	0.62356	1.74286	2.79501	1.48285	6.13541e-15	1.52363e-13
Nrp1__chr8	2.32342	1.01623	3.63061	3.57263	1.83699	2.35947e-27	2.14843e-25
Nudc__chr4	1.05675	1.30942	0.804082	0.614073	-0.703519	0.000418504	0.00202937
Nudcd2__chr11	0.559077	0.691623	0.426531	0.61671	-0.697337	0.00633577	0.0220007
Nudt4__chr10	0.562523	0.36178	0.763265	2.10975	1.07707	8.5386e-06	6.24767e-05
Odc1__chr12	0.557795	0.791099	0.32449	0.410176	-1.28569	9.95714e-07	8.28414e-06
Ogdh__chr11	2.3036	3.2623	1.3449	0.412254	-1.27839	6.34326e-13	1.35021e-11
P4hb__chr11	1.7135	1.39843	2.02857	1.45061	0.536657	0.00216116	0.00874604
Pa2g4__chr10	1.1363	1.34607	0.926531	0.688321	-0.538846	0.00622436	0.0218452
Pabpc1__chr15	7.58964	9.48743	5.69184	0.599934	-0.737124	4.39183e-16	1.26284e-14
Pabpc4__chr4	0.976402	1.20995	0.742857	0.613958	-0.703788	0.000515671	0.00244981
Park7__chr4	0.906122	1.1	0.712245	0.647495	-0.627058	0.00254792	0.00999053
Pbld1__chr10	0.825505	0.979581	0.671429	0.685424	-0.544931	0.0102033	0.0325666
Pbrm1__chr14	0.997104	0.832984	1.16122	1.39405	0.479286	0.0116082	0.0358755
Pbx1__chr1	1.31717	1.12618	1.50816	1.33919	0.421358	0.0171399	0.0492847
Pdgfb__chr15	0.619447	0.424607	0.814286	1.91774	0.939406	3.96052e-05	0.000250629
Pdia5__chr16	0.508484	0.325131	0.691837	2.12787	1.08941	1.69384e-05	0.000117636
Pdia6__chr12	2.02873	1.71257	2.3449	1.36923	0.453366	0.00770516	0.025773
Pdlim1__chr19	1.077	0.696859	1.45714	2.09102	1.0642	2.34132e-08	2.66487e-07
Pdlim7__chr13	0.532311	0.393194	0.671429	1.70763	0.771994	0.00174664	0.00728432
Pea15a__chr1	0.762304	0.424607	1.1	2.59063	1.3733	1.71352e-10	2.67472e-09
Pebp1__chr5	1.41582	1.66021	1.17143	0.705591	-0.503096	0.00698026	0.0238347
Pecam1__chr11	1.80852	1.04764	2.56939	2.45254	1.29428	2.85202e-13	6.15061e-12
Pfn1__chr11	9.1129	9.91152	8.31429	0.838851	-0.253514	0.00284951	0.0109891
Phb2__chr6	1.03306	1.25183	0.814286	0.650475	-0.620434	0.00177128	0.00736833
Phb__chr11	0.847115	1.07382	0.620408	0.577757	-0.791465	0.000218001	0.00114284
Phgdh__chr3	0.652703	1.03194	0.273469	0.265006	-1.9159	1.02991e-13	2.44641e-12
Pkm__chr9	1.77307	2.06859	1.47755	0.714281	-0.485437	0.00848108	0.0278156
Plagl1__chr10	1.25295	0.691623	1.81429	2.62323	1.39134	7.15702e-14	1.72505e-12
Plec__chr15	0.596821	0.450785	0.742857	1.64792	0.720644	0.00185808	0.00768582
Plk2__chr13	0.564339	0.304188	0.82449	2.71046	1.43854	4.82758e-09	6.08647e-08
Plvap__chr8	3.49531	1.49267	5.49796	3.6833	1.881	4.70963e-45	2.57303e-42
Plxnd1__chr6	2.084	1.44555	2.72245	1.88333	0.913287	7.85955e-08	8.00112e-07
Pnrc2__chr4	0.752019	0.618325	0.885714	1.43244	0.518477	0.0136062	0.0406944
Podxl__chr6	0.527343	0.403665	0.65102	1.61277	0.689545	0.00560696	0.0198914
Pon2__chr6	0.694027	0.471728	0.916327	1.94249	0.957907	1.02233e-05	7.28524e-05
Ppa1__chr10	0.54337	0.660209	0.426531	0.646054	-0.630274	0.0143919	0.0427323
Ppia__chr11	13.157	15.7649	10.549	0.669143	-0.579615	2.99901e-15	7.80218e-14
Ppp1r15a__chr7	0.567358	0.340838	0.793878	2.3292	1.21983	5.09414e-07	4.56245e-06
Ppp2cb__chr8	0.687376	0.550262	0.82449	1.49836	0.583384	0.00688213	0.0235979
Prcp__chr7	0.780762	0.471728	1.0898	2.31022	1.20803	1.26776e-08	1.48418e-07
Prdx6__chr1	1.56933	1.89581	1.24286	0.655581	-0.609155	0.000952951	0.00424426
Prkcdbp__chr7	1.9607	1.17853	2.74286	2.32735	1.21869	3.37092e-12	6.42436e-11
Prnd__chr2	0.545747	0.246597	0.844898	3.42623	1.77662	4.89681e-12	9.12031e-11
Prpf19__chr19	0.611433	0.796335	0.426531	0.535617	-0.900726	0.000251302	0.00130343
Prrc2a__chr17	0.644663	0.801571	0.487755	0.608499	-0.716673	0.00222719	0.00890332
Psma1__chr7	1.23693	1.43508	1.03878	0.723846	-0.466246	0.0151695	0.0444773
Psmb5__chr14	1.11563	1.32513	0.906122	0.683798	-0.548357	0.00548342	0.0195418
Psme1__chr14	0.709974	0.92199	0.497959	0.540092	-0.888723	0.000119511	0.00067312
Psme3__chr11	0.672791	0.806806	0.538776	0.667788	-0.582538	0.0126765	0.0384769
Ptges3__chr10	1.84677	2.2466	1.44694	0.644058	-0.634737	0.000599381	0.00281486
Ptma__chr1	25.6164	27.7859	23.4469	0.843844	-0.244952	0.000171925	0.000932776
Ptms__chr6	1.40412	0.942932	1.86531	1.9782	0.984187	3.28496e-08	3.61346e-07
Ptp4a3__chr15	0.768768	1.13141	0.406122	0.358951	-1.47814	1.6472e-10	2.59592e-09
Ptprb__chr10	0.808222	0.424607	1.19184	2.80692	1.48899	1.89233e-12	3.76399e-11
Ptrf__chr11	0.585682	0.377487	0.793878	2.10306	1.07249	5.82342e-06	4.37825e-05
Pvrl2__chr7	0.506133	0.340838	0.671429	1.96994	0.978149	0.000132973	0.00073879
Pxdn__chr12	1.02229	0.607853	1.43673	2.36362	1.241	1.42693e-10	2.29289e-09
Qk__chr17	0.681873	0.518848	0.844898	1.62841	0.703465	0.00134374	0.00575037
Rab11a__chr9	1.65604	1.29372	2.01837	1.56013	0.641666	0.000270033	0.00138741
Rab33b__chr3	1.64082	2.1	1.18163	0.562682	-0.829608	9.79256e-06	7.07049e-05
Ramp2__chr11	4.10598	1.96911	6.24286	3.1704	1.66466	9.15641e-44	3.75184e-41
Ran__chr5	4.50245	5.25183	3.75306	0.714619	-0.484753	3.30452e-05	0.000214925
Ranbp1__chr16	1.63646	1.95864	1.31429	0.67102	-0.575572	0.00198941	0.00819255
Rasip1__chr7	0.725441	0.534555	0.916327	1.71419	0.777523	0.000277029	0.0014101
Rbbp7__chrX	1.20396	1.45079	0.957143	0.659741	-0.600028	0.00204592	0.00838315
Rbms2__chr10	0.642873	0.461257	0.82449	1.78749	0.837932	0.000172441	0.000932776
Rcbtb2__chr14	0.673192	0.83822	0.508163	0.606241	-0.722037	0.00174561	0.00728432
Rcc2__chr4	1.5622	2.13665	0.987755	0.462292	-1.11312	4.92262e-09	6.15891e-08
Rdx__chr9	1.23858	0.764921	1.71224	2.23846	1.16251	2.99055e-10	4.45593e-09
Rgs2__chr1	1.96588	0.984817	2.94694	2.99237	1.58129	3.84565e-19	1.61616e-17
Rgs3__chr4	0.677385	0.367016	0.987755	2.69132	1.42831	2.41623e-10	3.66686e-09
Rin1__chr19	0.505572	0.696859	0.314286	0.451004	-1.14879	3.15469e-05	0.000205998
Rnf187__chr11	0.727631	0.906283	0.54898	0.605749	-0.723209	0.00144239	0.00612455
Rnps1__chr17	1.37722	1.63403	1.12041	0.685671	-0.544411	0.00339727	0.0127417
Rrbp1__chr2	0.73081	0.555497	0.906122	1.63119	0.705926	0.000979524	0.00433902
Rsl1d1__chr16	0.655001	0.812042	0.497959	0.613219	-0.705527	0.00241501	0.00956089
Rsl24d1__chr9	0.763479	0.916754	0.610204	0.665614	-0.587243	0.00841952	0.02771
Rtn4__chr11	1.20225	0.916754	1.48776	1.62285	0.698531	0.000143895	0.000796772
Runx1__chr16	0.588941	0.832984	0.344898	0.414051	-1.27212	5.97681e-07	5.15579e-06
Ruvbl1__chr6	0.628956	0.770157	0.487755	0.633319	-0.658996	0.00631281	0.0219675
S100a16__chr3	1.04914	0.712565	1.38571	1.94468	0.959535	4.53277e-07	4.10454e-06
S1pr1__chr3	0.552185	0.351309	0.753061	2.14359	1.10003	6.77954e-06	5.02791e-05
Sap18__chr14	0.613383	0.749215	0.477551	0.637402	-0.649724	0.00721718	0.0244906
Sat1__chrX	1.77633	0.524084	3.02857	5.77879	2.53077	8.81856e-40	2.89072e-37
Scd2__chr19	1.77472	1.39843	2.15102	1.53817	0.621214	0.000379819	0.00186944
Sec13__chr6	0.782498	0.607853	0.957143	1.57463	0.655011	0.00166632	0.00702083
Sec61a1__chr6	0.609777	0.466492	0.753061	1.61431	0.690914	0.002773	0.0107446
Sec62__chr3	0.8695	0.628796	1.1102	1.7656	0.820161	4.77508e-05	0.000294224
Selk__chr14	0.705166	0.545026	0.865306	1.58764	0.666885	0.00174239	0.00728432
Sept2__chr1	1.34605	0.990052	1.70204	1.71914	0.781689	1.25216e-05	8.84609e-05
Sept7__chr9	0.837205	0.696859	0.977551	1.4028	0.488306	0.0149889	0.0441056
Sepw1__chr7	0.932327	0.75445	1.1102	1.47154	0.557327	0.00428149	0.0156638
Serbp1__chr6	3.60481	4.47696	2.73265	0.610381	-0.712218	7.53703e-08	7.72074e-07
Serf1__chr13	0.674554	0.545026	0.804082	1.47531	0.561016	0.010184	0.0325666
Serinc1__chr10	0.540165	0.408901	0.671429	1.64203	0.715484	0.0035174	0.0131023
Serp1__chr3	0.725841	0.565969	0.885714	1.56495	0.646119	0.00214895	0.00873708
Serpinf1__chr11	1.09263	0.92199	1.26327	1.37015	0.454335	0.0140726	0.0418602
Serpinh1__chr7	2.28848	1.47696	3.1	2.0989	1.06963	8.04925e-11	1.37424e-09
Set__chr2	4.16491	5.18901	3.14082	0.605283	-0.724318	2.90439e-09	3.83895e-08
Sh3glb1__chr3	0.632268	0.429843	0.834694	1.94186	0.957438	2.26828e-05	0.000151744
Sh3pxd2b__chr11	0.616562	0.398429	0.834694	2.09496	1.06692	4.38975e-06	3.34642e-05
She__chr3	0.64469	0.403665	0.885714	2.19418	1.13368	5.43331e-07	4.81362e-06
Shisa5__chr9	0.524458	0.377487	0.671429	1.77868	0.830807	0.000816761	0.00369799
Shmt2__chr10	0.631975	0.806806	0.457143	0.566608	-0.819577	0.000709342	0.00325662
Ski__chr4	0.570109	0.356545	0.783673	2.19797	1.13617	2.47757e-06	1.97123e-05
Slc12a2__chr18	0.684491	0.524084	0.844898	1.61214	0.68898	0.00139538	0.00594034
Slc25a5__chrX	3.3402	4.13141	2.54898	0.616975	-0.696716	5.65009e-07	4.89973e-06
Slc2a1__chr4	0.772561	0.628796	0.916327	1.45727	0.54327	0.00829608	0.02747
Slc38a2__chr15	1.22662	1.0267	1.42653	1.38943	0.474494	0.00917619	0.0296059
Slc3a2__chr19	0.66809	0.83822	0.497959	0.594067	-0.751301	0.00130958	0.00563359
Slc6a6__chr6	1.04746	0.780628	1.31429	1.68363	0.751571	7.30878e-05	0.000430903
Slc7a14__chr3	1.26027	1.66545	0.855102	0.513438	-0.961739	7.24501e-07	6.15263e-06
Slco3a1__chr7	0.697713	0.560733	0.834694	1.48858	0.573933	0.00746735	0.0251351
Slfn5__chr11	0.593642	0.801571	0.385714	0.481198	-1.0553	2.34353e-05	0.00015614
Smad6__chr9	0.675569	0.424607	0.926531	2.18209	1.12571	4.63741e-07	4.17621e-06
Smarca5__chr8	0.561828	0.70733	0.416327	0.588589	-0.764668	0.00244744	0.00964267
Snrk__chr9	0.575612	0.387958	0.763265	1.96739	0.976284	4.07889e-05	0.000256142
Snrpd2__chr7	1.36325	1.73874	0.987755	0.568086	-0.81582	1.64664e-05	0.000114845
Snrpe__chr1	1.84778	2.12618	1.56939	0.738126	-0.438061	0.0172526	0.0495219
Snrpf__chr10	2.40217	2.99005	1.81429	0.606774	-0.720769	2.06078e-05	0.000138427
Snrpg__chr6	2.44333	2.81728	2.06939	0.734535	-0.445098	0.00836655	0.0276297
Snx5__chr2	1.06474	1.3356	0.793878	0.594397	-0.750502	0.000165335	0.000900277
Sod2__chr17	0.510674	0.696859	0.32449	0.465647	-1.10269	4.92357e-05	0.000301109
Sox17__chr1	1.04433	0.335602	1.75306	5.22363	2.38505	3.62345e-30	4.24203e-28
Sox18__chr2	0.967641	0.723037	1.21224	1.6766	0.745541	0.00010065	0.000576008
Sox7__chr14	0.747265	0.44555	1.04898	2.35435	1.23533	1.21867e-08	1.43698e-07
Sparc__chr11	2.68372	1.06335	4.30408	4.04766	2.01709	1.56405e-36	4.27245e-34
Sparcl1__chr5	0.542328	0.178534	0.906122	5.07535	2.34351	3.89489e-18	1.48459e-16
Spcs1__chr14	0.824116	0.670681	0.977551	1.45755	0.543546	0.00746846	0.0251351
Spns2__chr11	0.986206	1.17853	0.793878	0.673614	-0.570005	0.00452557	0.0164831
Sptan1__chr2	0.934892	0.555497	1.31429	2.36596	1.24243	4.66443e-10	6.76549e-09
Sptbn1__chr11	1.15714	0.979581	1.33469	1.36251	0.446272	0.0165726	0.0480751
Sqstm1__chr11	0.627701	0.471728	0.783673	1.66128	0.732298	0.00135324	0.00577593
Srgn__chr10	0.542622	0.801571	0.283673	0.353897	-1.4986	3.8194e-08	4.14569e-07
Sri__chr5	1.08646	0.83822	1.33469	1.5923	0.671108	0.000333954	0.00166368
Srm__chr4	0.874629	1.23089	0.518367	0.421132	-1.24766	9.31339e-09	1.1224e-07
Srsf1__chr11	1.71641	2.0267	1.40612	0.693798	-0.527411	0.00443098	0.0161746
Srsf2__chr11	1.96954	2.47173	1.46735	0.593652	-0.75231	3.66108e-05	0.000234395
Srsf5__chr12	0.898269	1.08429	0.712245	0.656875	-0.60631	0.00356833	0.0132619
Ssb__chr2	1.13644	1.35654	0.916327	0.675486	-0.566003	0.00393474	0.0145249
St3gal1__chr15	0.592975	0.749215	0.436735	0.582923	-0.778622	0.00186167	0.00768582
Stmn1__chr4	3.14701	3.78586	2.50816	0.662508	-0.593991	3.69973e-05	0.000235948
Stmn2__chr3	0.790645	0.246597	1.33469	5.41245	2.43628	5.04378e-26	4.35093e-24
Stt3b__chr9	0.823181	0.597382	1.04898	1.75596	0.81226	6.42416e-05	0.000384277
Stxbp2__chr8	1.00365	1.34607	0.661224	0.491225	-1.02554	5.51546e-07	4.86013e-06
Sumo1__chr1	0.879944	1.04764	0.712245	0.679854	-0.556703	0.00804076	0.0267862
Surf4__chr2	0.964889	0.70733	1.22245	1.72826	0.789319	4.06927e-05	0.000256142
Sypl__chr12	0.821632	0.675916	0.967347	1.43116	0.517189	0.0110805	0.0347607
Taf10__chr7	0.637611	0.848691	0.426531	0.502575	-0.99259	4.19276e-05	0.000261566
Taf9__chr13	0.631574	0.775393	0.487755	0.629043	-0.66877	0.00513649	0.0184217
Taok2__chr7	0.571311	0.450785	0.691837	1.53474	0.617991	0.00826342	0.02747
Tax1bp3__chr11	0.627166	0.429843	0.82449	1.91812	0.939692	4.299e-05	0.000266896
Tcof1__chr18	0.631975	0.806806	0.457143	0.566608	-0.819577	0.000709342	0.00325662
Tcp1__chr17	0.680644	0.822513	0.538776	0.655036	-0.610354	0.00880295	0.028627
Tead2__chr7	0.849359	0.649738	1.04898	1.61446	0.691056	0.000658733	0.00304989
Tek__chr4	1.01847	0.508377	1.52857	3.00677	1.58821	1.14891e-15	3.04466e-14
Tgm2__chr2	0.917021	0.75445	1.07959	1.43096	0.516988	0.00875656	0.0285328
Tie1__chr4	2.41125	1.70209	3.12041	1.83328	0.874424	3.86275e-08	4.16516e-07
Tjp1__chr7	1.19031	0.780628	1.6	2.04963	1.03536	3.15395e-08	3.51654e-07
Tkt__chr14	0.668223	0.848691	0.487755	0.574715	-0.799083	0.000613563	0.00286504
Tmem258__chr19	0.677893	0.806806	0.54898	0.680435	-0.55547	0.0162039	0.0471725
Tmem2__chr19	1.18893	0.471728	1.90612	4.04073	2.01461	1.10026e-24	8.58723e-23
Tmem50a__chr4	0.932594	0.775393	1.0898	1.40548	0.491059	0.0115244	0.0358417
Tmem66__chr8	0.540165	0.408901	0.671429	1.64203	0.715484	0.0035174	0.0131023
Tmem69__chr4	0.72528	0.92199	0.528571	0.573294	-0.802652	0.000411052	0.00199915
Tmsb10__chr6	7.61288	6.30942	8.91633	1.41318	0.498941	7.96909e-09	9.74727e-08
Tmsb4x__chrX	18.6102	14.1	23.1204	1.63975	0.713472	1.88492e-22	1.18823e-20
Tomm7__chr5	1.33734	1.70733	0.967347	0.566585	-0.819636	1.47807e-05	0.000103528
Tor4a__chr2	1.06407	1.28325	0.844898	0.658407	-0.602949	0.00233776	0.00928037
Tpi1__chr6	1.22135	1.41414	1.02857	0.72735	-0.459279	0.0164171	0.0477087
Tpm1__chr9	0.857747	0.70733	1.00816	1.42531	0.511274	0.0110496	0.0347605
Tpm4__chr8	1.51655	1.15759	1.87551	1.62018	0.696157	7.54874e-05	0.000443455
Tpt1__chr14	16.1696	14.5555	17.7837	1.22178	0.288989	0.000188547	0.00100661
Traf7__chr17	0.593402	0.382723	0.804082	2.10095	1.07104	6.52237e-06	4.85917e-05
Trim28__chr7	2.17287	2.61309	1.73265	0.663067	-0.592773	0.000794914	0.00361907
Trim47__chr11	1.12311	0.911518	1.33469	1.46425	0.550165	0.00299155	0.0115097
Trmt112__chr19	0.911625	1.13141	0.691837	0.61148	-0.709623	0.000648791	0.00301237
Trp53__chr11	1.22712	1.46649	0.987755	0.67355	-0.570144	0.00313302	0.0119419
Tsc22d1__chr14	2.25632	1.5555	2.95714	1.90109	0.926828	2.03647e-08	2.33411e-07
Tspan13__chr12	0.542248	0.372251	0.712245	1.91334	0.936096	0.000119326	0.00067312
Tspan18__chr2	1.09834	0.770157	1.42653	1.85226	0.889286	2.32653e-06	1.86009e-05
Tspan3__chr9	0.900513	0.660209	1.14082	1.72796	0.789071	7.30423e-05	0.000430903
Tspan6__chrX	1.39325	0.890576	1.89592	2.12887	1.09009	1.01406e-09	1.4328e-08
Ttc28__chr5	0.510968	0.319895	0.702041	2.1946	1.13396	1.0192e-05	7.28524e-05
Ttf1__chr2	0.670974	0.864398	0.477551	0.552467	-0.856041	0.000285565	0.00144013
Ttyh3__chr5	1.05074	0.83822	1.26327	1.50708	0.591757	0.00165532	0.00699245
Tuba1a__chr15	1.41192	0.75445	2.06939	2.74291	1.45571	8.76107e-16	2.39323e-14
Tuba1b__chr15	5.50124	6.15759	4.8449	0.786817	-0.3459	0.00106165	0.00469015
Txn1__chr4	2.76917	3.16283	2.37551	0.751072	-0.412977	0.0086757	0.0283257
Txndc5__chr13	0.695096	0.555497	0.834694	1.50261	0.587467	0.00716684	0.0243702
Txnip__chr3	1.14627	0.927225	1.36531	1.47246	0.558233	0.00246862	0.00970281
Txnl4a__chr18	0.760861	0.911518	0.610204	0.669437	-0.57898	0.00829631	0.02747
Uba52__chr8	8.855	9.69162	8.01837	0.82735	-0.27343	0.00109383	0.0048001
Ubb__chr11	0.997745	1.28325	0.712245	0.555034	-0.849353	2.94957e-05	0.000193751
Ube2d2a__chr18	1.17923	0.911518	1.44694	1.58739	0.66666	0.000281357	0.00142769
Ube2k__chr5	0.711657	0.853927	0.569388	0.666788	-0.584701	0.0108452	0.0343151
Unc5b__chr10	0.735191	0.298953	1.17143	3.91844	1.97028	5.43041e-18	2.02283e-16
Usp14__chr18	0.649498	0.780628	0.518367	0.664039	-0.590661	0.0111132	0.0347607
Utrn__chr10	0.50405	0.377487	0.630612	1.67055	0.740327	0.00335835	0.0126246
Vamp8__chr6	0.510274	0.665445	0.355102	0.533631	-0.906086	0.000842488	0.00380396
Vdac1__chr11	0.854701	1.06859	0.640816	0.599686	-0.737721	0.000491727	0.00234968
Vdac2__chr14	1.3742	1.59738	1.15102	0.720567	-0.472796	0.0107546	0.0340944
Vegfc__chr8	0.897628	0.634031	1.16122	1.83149	0.873021	1.07527e-05	7.62928e-05
Vim__chr2	6.73404	4.4089	9.05918	2.05475	1.03896	1.01448e-28	9.78081e-27
Vwf__chr6	2.42343	1.25707	3.5898	2.85569	1.51384	2.25965e-20	1.15736e-18
Wbp1l__chr19	0.665899	0.466492	0.865306	1.85492	0.891358	5.65873e-05	0.000342238
Wbp2__chr11	0.748867	0.571204	0.926531	1.62207	0.697832	0.000910574	0.00406657
Wbp5__chrX	1.29644	0.901047	1.69184	1.87763	0.908916	5.58463e-07	4.86873e-06
Wdr43__chr17	0.515376	0.665445	0.365306	0.548965	-0.865214	0.00119643	0.00518769
Yap1__chr9	0.577695	0.351309	0.804082	2.28882	1.1946	6.76835e-07	5.80802e-06
Ybx1__chr4	5.24414	6.00052	4.48776	0.747894	-0.419094	4.53643e-05	0.000280574
Ybx3__chr6	1.45642	1.84346	1.06939	0.5801	-0.785628	2.38171e-05	0.000158041
Ypel3__chr7	0.572326	0.330366	0.814286	2.4648	1.30147	7.31454e-08	7.53996e-07
Ywhag__chr5	1.25619	1.54503	0.967347	0.626104	-0.675526	0.000406434	0.00199445
Zc3h11a__chr1	0.886142	0.733508	1.03878	1.41618	0.502	0.0108927	0.034399
Zfp36l1__chr12	1.00175	0.597382	1.40612	2.35381	1.235	2.61357e-10	3.92994e-09
Zfp36l2__chr17	1.01425	1.37749	0.65102	0.472615	-1.08126	1.27474e-07	1.25861e-06
Zfp69__chr4	0.566823	0.298953	0.834694	2.79206	1.48133	1.59614e-09	2.19837e-08
Zfp706__chr15	1.33782	1.54503	1.13061	0.731775	-0.450527	0.0169858	0.0491001
