# Supplementary material for: Single-cell transcriptomics reveal the dynamic of haematopoietic stem cell production in the aorta
Source: Nat Commun. 2018 Jun 28;9:2517. doi: 10.1038/s41467-018-04893-3 (PMC6023921; doi:10.1038/s41467-018-04893-3)
Supplement: Supplementary file 7 — Supplementary Data 4 [file 41467_2018_4893_MOESM7_ESM.xlsx]

## Sheet: DESeq_HE_Endo_S4
Supplementary Data 4			Baron et al.
List of genes differentially expressed between non-HE cells and HE cells at E11
GENEID	Mean	Mean_HE	Mean_Endo	foldChange_Endo/HE	log2FoldChangeEndo/HE	pval	padj
2700094K13Rik__chr2	1.17666	0.621739	1.73158	2.78506	1.47771	0.000402272	0.0401579
Actg1__chr11	15.0954	12.1435	18.0474	1.48618	0.571607	0.000411552	0.0401579
Cldn11__chr3	0.626316	0.1	1.15263	11.5263	3.52686	5.95838e-08	3.02328e-05
Cyr61__chr3	1.09142	0.556522	1.62632	2.92229	1.5471	0.000587742	0.0497034
Dlk1__chr12	0.836842	0.1	1.57368	15.7368	3.97607	1.53629e-10	1.29919e-07
Fos__chr12	1.66922	0.817391	2.52105	3.08427	1.62493	1.83748e-05	0.00291355
Fxyd6__chr9	0.538215	0.186957	0.889474	4.75765	2.25025	0.0001695	0.0204772
Gja5__chr3	7.83169	9.77391	5.88947	0.602571	-0.730798	0.000552686	0.0497034
Gnas__chr2	15.0497	11.5783	18.5211	1.59964	0.677748	3.29456e-05	0.00491665
Gpr56__chr8	0.77849	1.40435	0.152632	0.108685	-3.20177	2.74637e-06	0.000580629
Igfbp3__chr11	1.03993	0.295652	1.78421	6.03483	2.59331	5.90512e-08	3.02328e-05
Lbp__chr2	0.538215	0.186957	0.889474	4.75765	2.25025	0.0001695	0.0204772
Mgp__chr6	2.17895	1.1	3.25789	2.96172	1.56644	9.41973e-06	0.00159319
Nnat__chr2	1.50732	0.230435	2.78421	12.0824	3.59484	6.36668e-15	1.61523e-11
Pbld1__chr10	1.41979	0.686957	2.15263	3.13358	1.64781	5.52451e-05	0.00778648
Prnd__chr2	1.10973	0.382609	1.83684	4.80084	2.26329	4.83238e-07	0.000175139
Procr__chr2	2.33455	3.62174	1.04737	0.289189	-1.78991	3.11108e-06	0.000607139
Ptms__chr6	3.79508	2.12174	5.46842	2.57733	1.36588	2.22502e-06	0.000513171
Ptprg__chr14	0.612586	0.230435	0.994737	4.31678	2.10996	0.000198961	0.0229439
Rasgrp3__chr17	0.947254	0.426087	1.46842	3.44629	1.78505	0.000148297	0.0198015
Rin1__chr19	0.945538	0.317391	1.57368	4.95818	2.30981	2.14387e-06	0.000513171
S100a10__chr3	1.09142	0.556522	1.62632	2.92229	1.5471	0.000587742	0.0497034
Sgk1__chr10	1.31396	0.317391	2.31053	7.27974	2.86389	1.36748e-10	1.29919e-07
Skil__chr3	0.958124	0.447826	1.46842	3.279	1.71326	0.000311478	0.0329258
Tmem255a__chrX	0.547368	0.1	0.994737	9.94737	3.31431	8.91012e-07	0.000282562
Tmsb10__chr6	13.9822	9.96957	17.9947	1.80497	0.851973	2.78484e-07	0.000117752
Tmsb4x__chrX	28.0394	21.9261	34.1526	1.55763	0.639348	1.80122e-06	0.000507744
Ucp2__chr7	0.851144	1.33913	0.363158	0.271189	-1.88263	0.000309545	0.0329258
Vegfa__chr17	0.700686	1.14348	0.257895	0.225535	-2.14857	0.000556174	0.0497034
Vwf__chr6	6.58741	8.96957	4.20526	0.468837	-1.09284	3.67507e-06	0.000665976
