# Supplementary material for: Single-cell transcriptomics reveal the dynamic of haematopoietic stem cell production in the aorta
Source: Nat Commun. 2018 Jun 28;9:2517. doi: 10.1038/s41467-018-04893-3 (PMC6023921; doi:10.1038/s41467-018-04893-3)
Supplement: Supplementary file 8 — Supplementary Data 5 [file 41467_2018_4893_MOESM8_ESM.xlsx]

## Sheet: DESeq_HE_Endo_S5(1)
Supplementary Data 5			Baron et al.
List of genes differentially expressed between non-HE cells and HE cells at E10
GENEID	Mean	Mean_HE	Mean_Endo	foldChange_Endo/HE	log2FoldChangeEndo/HE	pval	padj
A130077B15Rik__chr10	1.57318	0.65102	2.49535	3.83298	1.93847	4.29667e-13	7.83904e-11
A630089N07Rik__chr16	4.62361	1.8449	7.40233	4.01232	2.00444	2.48566e-12	4.08145e-10
Acta2__chr19	0.708092	0.967347	0.448837	0.463988	-1.10784	0.00168824	0.0291799
Agrn__chr4	1.39271	0.987755	1.79767	1.81996	0.863906	0.0015285	0.0272805
Anp32b__chr4	1.28047	1.76327	0.797674	0.452385	-1.14438	0.00018337	0.00590379
Apoe__chr7	0.934599	1.30408	0.565116	0.433344	-1.20641	0.000264022	0.00747455
Atp5g1__chr11	0.919293	1.27347	0.565116	0.443761	-1.17214	0.000420065	0.0107773
Azin1__chr15	0.931395	0.6	1.26279	2.10465	1.07358	0.00047894	0.0119154
Bgn__chrX	0.519435	0.171429	0.867442	5.06008	2.33916	1.28885e-08	1.05814e-06
Bpgm__chr6	0.633104	0.37551	0.890698	2.37197	1.24608	0.000418276	0.0107773
Btf3__chr13	2.52371	3.1102	1.93721	0.622856	-0.683029	0.00222998	0.035208
Btg1__chr10	0.909326	0.416327	1.40233	3.36833	1.75203	4.44987e-08	3.47937e-06
Btg2__chr1	0.99523	0.518367	1.47209	2.83986	1.50582	7.16865e-07	4.52728e-05
Cald1__chr6	1.13726	0.732653	1.54186	2.10449	1.07347	0.000229611	0.00698188
Cav1__chr6	1.15126	0.365306	1.93721	5.30298	2.4068	1.2655e-14	2.59744e-12
Cd34__chr1	4.68828	2.83469	6.54186	2.30778	1.20651	1.57865e-05	0.000720042
Cd59a__chr2	0.536996	0.253061	0.82093	3.244	1.69777	8.44306e-06	0.000441031
Cdc42bpb__chr12	0.553132	0.355102	0.751163	2.11534	1.08089	0.00323652	0.0492071
Cdkn1c__chr7	1.913	2.44694	1.37907	0.56359	-0.827283	0.000735892	0.0167824
Col5a2__chr1	1.2654	0.895918	1.63488	1.82481	0.867749	0.00214682	0.034224
Cpne8__chr15	2.45797	1.88571	3.03023	1.60694	0.684317	0.00119534	0.0228227
Ctsd__chr7	0.620052	0.395918	0.844186	2.13222	1.09236	0.0016683	0.029142
Cyp26b1__chr6	1.3023	1.78367	0.82093	0.460247	-1.11952	0.000216138	0.00669619
Dad1__chr14	1.07402	0.722449	1.42558	1.97326	0.980583	0.000894525	0.0195841
Dcakd__chr11	0.650546	0.87551	0.425581	0.486095	-1.04069	0.00328632	0.0495058
Dnmt1__chr9	0.816659	1.16122	0.472093	0.406548	-1.2985	0.000208453	0.00658231
Dusp1__chr17	0.651258	0.365306	0.937209	2.56555	1.35927	0.00010161	0.00379189
Edn1__chr13	1.2603	0.885714	1.63488	1.84584	0.884275	0.00198048	0.0327351
Eef1a1__chr9	25.2328	27.9469	22.5186	0.805763	-0.311573	0.00152336	0.0272805
Eln__chr5	2.2724	0.212245	4.33256	20.413	4.35142	3.86803e-55	6.3513e-52
Entpd1__chr19	0.643308	0.395918	0.890698	2.2497	1.16973	0.000811084	0.0181025
Erdr1__chrY	1.27027	0.742857	1.79767	2.41995	1.27498	9.21226e-06	0.00045838
F830016B08Rik__chr18	0.515994	0.304082	0.727907	2.39379	1.2593	0.00115403	0.0227057
Fads1__chr19	0.68626	0.946939	0.425581	0.449429	-1.15384	0.00130704	0.0243882
Fbln2__chr6	1.13797	0.222449	2.05349	9.23128	3.20653	1.67725e-21	5.5081e-19
Fbln5__chr12	1.08837	0.1	2.07674	20.7674	4.37625	2.31644e-29	1.9018e-26
Fos__chr12	0.941955	0.365306	1.5186	4.15707	2.05557	1.48565e-10	1.74246e-08
Fstl1__chr16	7.29566	5.21224	9.37907	1.79943	0.84754	0.00109918	0.0222822
Glrx3__chr7	0.638918	0.87551	0.402326	0.459533	-1.12176	0.00195386	0.0327351
Gm10845__chr14	1.55242	0.865306	2.23953	2.58814	1.37192	1.90515e-07	1.30344e-05
Gm17821__chr12	8.30456	2.83469	13.7744	4.85923	2.28073	9.15354e-23	3.75753e-20
Gm1821__chr14	3.70109	2.65102	4.75116	1.7922	0.841733	0.00063639	0.0151442
Gnaq__chr19	0.619222	0.32449	0.913953	2.81659	1.49395	2.70111e-05	0.00119871
Gpr124__chr8	0.545776	0.293878	0.797674	2.71431	1.44058	0.000159052	0.00532987
Gpr56__chr8	0.614476	1.05918	0.169767	0.160281	-2.64132	7.30739e-10	7.49921e-08
Grk4__chr5	1.8233	0.732653	2.91395	3.97726	1.99178	1.11308e-15	2.61097e-13
Gsta4__chr9	0.584457	0.906122	0.262791	0.290017	-1.78579	5.90718e-06	0.00032332
Hapln1__chr13	0.534267	0.87551	0.193023	0.220469	-2.18135	4.43997e-07	2.91617e-05
Hmga2__chr10	2.24179	3.15102	1.33256	0.422897	-1.24162	9.31212e-08	6.64804e-06
Hspg2__chr4	1.7412	1.24286	2.23953	1.80192	0.849539	0.000545791	0.013376
Htra1__chr7	0.931751	0.344898	1.5186	4.40305	2.1385	4.29291e-11	6.40815e-09
Irf6__chr1	0.526198	0.32449	0.727907	2.24324	1.16558	0.00228493	0.0357319
Jag1__chr2	1.34395	0.936735	1.75116	1.86943	0.902601	0.00115492	0.0227057
Jarid2__chr13	0.670361	1.00816	0.332558	0.329865	-1.60005	1.56494e-05	0.000720042
Junb__chr8	0.542928	0.334694	0.751163	2.24433	1.16628	0.00172581	0.0292856
Kcnq1ot1__chr7	5.62598	2.47755	8.77442	3.54157	1.82439	9.2916e-10	8.97459e-08
Klf2__chr8	2.00472	1.04898	2.96047	2.82223	1.49684	6.77833e-11	8.56155e-09
Klf4__chr4	0.81832	0.304082	1.33256	4.38224	2.13167	4.43831e-10	4.85847e-08
Klhl6__chr16	0.738704	1.02857	0.448837	0.43637	-1.19638	0.000722807	0.0167162
Ldb2__chr5	0.733602	1.01837	0.448837	0.440742	-1.18199	0.000909912	0.0196589
Lmo2__chr2	1.26599	0.804082	1.72791	2.14892	1.10361	0.000124537	0.00444544
Lpar4__chrX	0.730399	0.314286	1.14651	3.64799	1.8671	8.16185e-08	6.09171e-06
Ltbp4__chr7	1.75128	0.681633	2.82093	4.13849	2.0491	8.26251e-16	2.26117e-13
Maged1__chrX	1.60285	1.05918	2.14651	2.02657	1.01904	6.52093e-05	0.00261155
Mcm5__chr8	0.579948	0.804082	0.355814	0.44251	-1.17622	0.0015981	0.0282159
Mfap2__chr4	1.60653	1.0898	2.12326	1.94831	0.96222	0.000166223	0.00545877
Mgp__chr6	0.952515	0.130612	1.77442	13.5854	3.76398	2.97515e-23	1.6284e-20
Mif__chr10	1.49309	2.04898	0.937209	0.457403	-1.12846	8.24976e-05	0.00322526
Nfkbia__chr12	0.793878	0.487755	1.1	2.25523	1.17327	0.00030561	0.00850528
Nnat__chr2	0.925463	0.518367	1.33256	2.57068	1.36215	1.10865e-05	0.000535415
Npm1__chr11	5.4785	7.50816	3.44884	0.459345	-1.12235	0.000972534	0.0202139
Npr3__chr15	1.12278	0.773469	1.47209	1.90323	0.928453	0.00148709	0.0271312
Nr4a1__chr15	0.617798	0.344898	0.890698	2.5825	1.36877	0.000104572	0.00381572
Nt5dc2__chr14	0.612814	0.916327	0.309302	0.337546	-1.56684	3.99752e-05	0.00168713
Odc1__chr12	0.549454	0.32449	0.774419	2.38657	1.25494	0.000661693	0.0155214
P4ha3__chr7	0.641054	0.344898	0.937209	2.71735	1.4422	4.51545e-05	0.00185359
Paics__chr5	1.72814	2.26327	1.19302	0.527125	-0.923784	0.000365247	0.00983172
Pcna__chr2	1.83588	2.38571	1.28605	0.539061	-0.891478	0.000429854	0.0108588
Pcsk5__chr19	0.966279	0.6	1.33256	2.22093	1.15116	0.000136915	0.00478329
Pecam1__chr11	3.40446	2.56939	4.23953	1.65002	0.722481	0.00204054	0.0331739
Pik3c2a__chr7	0.64841	0.406122	0.890698	2.19318	1.13302	0.000961837	0.0202139
Plagl1__chr10	2.399	1.81429	2.98372	1.64457	0.717711	0.000616615	0.0148894
Plod1__chr4	0.935074	0.630612	1.23953	1.96561	0.974974	0.00148591	0.0271312
Pls3__chrX	0.51374	0.253061	0.774419	3.0602	1.61363	4.00718e-05	0.00168713
Prcp__chr7	0.722805	1.0898	0.355814	0.326496	-1.61486	8.59501e-06	0.000441031
Prss23__chr7	0.821405	0.426531	1.21628	2.85156	1.51175	3.79961e-06	0.00022282
Ptma__chr1	19.5758	23.4469	15.7047	0.669795	-0.578208	1.56154e-06	9.49649e-05
Ran__chr5	2.90327	3.75306	2.05349	0.54715	-0.869991	0.000263211	0.00747455
Rhob__chr12	0.966042	0.436735	1.49535	3.42393	1.77565	1.23005e-08	1.05814e-06
S100a11__chr3	2.06215	1.55918	2.56512	1.64517	0.718233	0.00127196	0.0240064
Sdc1__chr12	0.534148	0.293878	0.774419	2.63517	1.3979	0.000251777	0.00747455
Serf1__chr13	0.56832	0.804082	0.332558	0.413588	-1.27374	0.00096409	0.0202139
Slc12a2__chr18	0.588728	0.844898	0.332558	0.393607	-1.34517	0.000362823	0.00983172
Slc18a2__chr19	0.525486	0.834694	0.216279	0.259112	-1.94835	5.66043e-06	0.000320497
Slc2a1__chr4	0.647698	0.916327	0.37907	0.413684	-1.2734	0.00041364	0.0107773
Snrpd1__chr18	0.767893	1.1102	0.425581	0.383336	-1.38332	0.000101433	0.00379189
Sox13__chr1	0.675344	0.436735	0.913953	2.0927	1.06536	0.00212879	0.034224
Sparc__chr11	6.17879	4.30408	8.05349	1.87113	0.903908	0.00199361	0.0327351
Sparcl1__chr5	1.68911	0.906122	2.47209	2.72821	1.44796	1.12301e-08	1.02443e-06
Stab1__chr14	1.03545	0.691837	1.37907	1.99335	0.995192	0.000815824	0.0181025
Stmn2__chr3	1.81037	1.33469	2.28605	1.71279	0.776346	0.00116364	0.0227057
Synpo__chr18	0.929972	0.620408	1.23953	1.99793	0.998509	0.00107411	0.0220461
Tcf4__chr18	0.796132	0.538776	1.05349	1.95534	0.967418	0.00276137	0.0427751
Tm4sf1__chr3	1.57402	0.722449	2.42558	3.35744	1.74736	4.79435e-11	6.56027e-09
Top2a__chr11	0.755434	1.03878	0.472093	0.454471	-1.13774	0.00117539	0.0227057
Tuba1a__chr15	2.67772	2.06939	3.28605	1.58793	0.667149	0.00173003	0.0292856
Ube2c__chr2	0.724822	0.977551	0.472093	0.482934	-1.0501	0.00291618	0.0447512
Uhrf1__chr17	0.545064	0.804082	0.286047	0.355743	-1.49109	0.00015102	0.00516614
Vwf__chr6	5.60071	3.5898	7.61163	2.12035	1.0843	0.000261653	0.00747455
