# Supplementary material for: Single-cell transcriptomics reveal the dynamic of haematopoietic stem cell production in the aorta
Source: Nat Commun. 2018 Jun 28;9:2517. doi: 10.1038/s41467-018-04893-3 (PMC6023921; doi:10.1038/s41467-018-04893-3)
Supplement: Supplementary file 9 — Supplementary Data 6 [file 41467_2018_4893_MOESM9_ESM.xlsx]

## Sheet: clusters_E11_D_E10_D_S6
Supplementary Data 6			Baron et al.
List of genes differentially expressed between E11 and E10 dorsal wIAHCs
GENEID	Mean	Mean_E11_D	Mean_E10_D	foldChange_E10_D/E11_D	log2FoldChangeE10_D/E11_D	pval	padj
A230046K03Rik__chr10	4.92383	7.64711	2.20055	0.287763	-1.79705	0.000489241	0.0351186
A330069E16Rik__chr2	1.25096	0.260331	2.24158	8.61051	3.1061	0.000217099	0.0227536
A630089N07Rik__chr16	6.04799	9.91116	2.18482	0.22044	-2.18154	2.42413e-05	0.00442903
A830082N09Rik__chr10	1.02296	0.229896	1.81602	7.89933	2.98173	0.000468475	0.0346448
Acta2__chr19	2.0672	3.70866	0.425733	0.114794	-3.12288	1.94322e-05	0.00377227
Atpaf2__chr11	1.22955	0.134134	2.32497	17.3332	4.11546	1.00158e-05	0.00220722
BC018473__chr11	0.506267	0	1.01253	Inf	Inf	0.000692835	0.0457553
Cald1__chr6	0.722413	1.37265	0.0721779	0.052583	-4.24926	0.000497495	0.0351186
Casc4__chr2	6.00555	9.78214	2.22897	0.227861	-2.13377	2.96608e-05	0.00484876
Cntn2__chr1	0.827235	0.0405531	1.61392	39.7977	5.31461	0.000104451	0.0141054
Dusp22__chr13	0.961111	1.80795	0.114271	0.0632049	-3.98382	0.000769095	0.0468394
Fstl1__chr16	2.8829	4.65998	1.10583	0.237303	-2.0752	0.00046117	0.0346448
Gm10653__chr9	9.91951	5.66374	14.1753	2.50282	1.32355	0.000755199	0.0468394
Gm11517__chr11	5.50953	2.62331	8.39575	3.20044	1.67827	0.000227097	0.0227536
Gm17821__chr12	9.58874	14.0893	5.08823	0.361143	-1.46936	0.000721833	0.0457553
Gm4832__chr17	1.80013	0.613479	2.98678	4.86859	2.2835	0.000365656	0.0299142
Gm6607__chr9	1.43809	0.0667972	2.80939	42.0584	5.39432	1.44706e-07	4.49456e-05
H19__chr7	35.6507	49.4957	21.8057	0.440559	-1.18259	3.67045e-08	1.42505e-05
H2-Q4__chr17	1.62683	2.95796	0.29569	0.0999641	-3.32245	0.000134196	0.0173672
Hba-x__chr11	3.23912	5.95627	0.521958	0.0876317	-3.5124	4.22568e-07	0.000119318
Hbb-bh1__chr7	3.8787	7.38684	0.370563	0.0501653	-4.31717	5.06749e-10	5.24654e-07
Hbb-y__chr7	8.43998	15.1009	1.77909	0.117814	-3.08542	2.5323e-09	1.57306e-06
Hist1h2ao__chr13	2.46169	4.6397	0.28368	0.0611418	-4.0317	5.86686e-08	2.02472e-05
Igf2__chr7	30.678	42.8427	18.5133	0.432122	-1.21049	3.64839e-08	1.42505e-05
Kremen2__chr17	0.627005	0.0202368	1.23377	60.967	5.92996	9.85036e-05	0.0139069
Metrn__chr17	0.50128	0.0304647	0.972096	31.9089	4.99589	0.000701285	0.0457553
Mrpl39__chr16	0.802621	0.128702	1.47654	11.4725	3.52011	0.00070918	0.0457553
Mrpl43__chr19	1.94953	0.681815	3.21724	4.71863	2.23837	0.000403546	0.0313354
Nip7__chr8	7.11835	3.56295	10.6737	2.99576	1.58292	0.000362798	0.0299142
Nkain3__chr4	0.779915	1.55983	0	0	#NAME?	0.000243178	0.0236034
Nphs1__chr7	1.25565	2.34677	0.164534	0.0701107	-3.83422	0.00028438	0.0265537
Pomp__chr5	2.55269	1.00123	4.10416	4.09913	2.03532	0.000293813	0.0265537
Ppp2r3a__chr9	0.819719	1.57808	0.0613571	0.0388808	-4.6848	0.000299221	0.0265537
Prmt1__chr7	2.41659	0.941596	3.89159	4.13297	2.04718	0.000375613	0.0299142
Prr11__chr11	1.25087	2.2408	0.260939	0.116449	-3.10223	0.000374442	0.0299142
Ptchd1__chrX	1.3289	0	2.6578	Inf	Inf	2.35394e-08	1.21856e-05
Rmi2__chr16	3.06964	1.20336	4.93591	4.10178	2.03625	0.000155109	0.0185295
Rn45s__chr17	87.8692	161.412	14.3263	0.0887561	-3.49401	6.58171e-99	2.04428e-95
Rorb__chr19	2.03807	0	4.07613	Inf	Inf	1.46294e-11	2.27195e-08
Rpl4__chr9	26.3301	18.8708	33.7894	1.79057	0.840415	4.67432e-05	0.00725922
Slc38a6__chr12	2.59464	0.996446	4.19284	4.20779	2.07306	0.000223388	0.0227536
Sox11__chr12	1.12896	2.17424	0.0836785	0.0384864	-4.69951	1.06595e-05	0.00220722
Srm__chr4	2.38681	0.629347	4.14427	6.58503	2.71919	6.59858e-06	0.00157655
Stxbp2__chr8	4.06965	6.56282	1.57648	0.240214	-2.05761	0.000150427	0.0185295
Synrg__chr11	2.56686	0.941692	4.19203	4.4516	2.15432	0.000172818	0.0198805
Tmod1__chr4	1.11206	0.10254	2.12158	20.6903	4.37088	2.92798e-05	0.00484876
Tpm1__chr9	2.9185	5.25227	0.584724	0.111328	-3.16711	2.42934e-06	0.000628794
Tuba1a__chr15	2.50395	4.19642	0.811481	0.193375	-2.37053	0.000200111	0.022198
Wnt4__chr4	2.14836	3.79368	0.503052	0.132603	-2.91482	5.08289e-05	0.00751783
Ybey__chr10	1.73413	0.621335	2.84692	4.58194	2.19596	0.000528685	0.036491
Zc3h12a__chr4	1.89425	0.0953235	3.69317	38.7436	5.27588	1.45794e-09	1.13209e-06
