# Supplementary material for: Single-cell transcriptomics reveal the dynamic of haematopoietic stem cell production in the aorta
Source: Nat Commun. 2018 Jun 28;9:2517. doi: 10.1038/s41467-018-04893-3 (PMC6023921; doi:10.1038/s41467-018-04893-3)
Supplement: Supplementary file 10 — Supplementary Data 7 [file 41467_2018_4893_MOESM10_ESM.xlsx]

## Sheet: clusters_E11_V_E10_V_S7
Supplementary Data 7			Baron et al.
List of genes differentially expressed between E11 and E10 ventral wIAHCs
GENEID	Mean	Mean_E11_V	Mean_E10_V	foldChange_E10_V/E11_V	log2FoldChangeE10_V/E11_V	pval	padj
2500004C02Rik__chr2	2.19194	3.34142	1.04245	0.311977	-1.68049	0.000298084	0.0104687
A230046K03Rik__chr10	7.58558	13.6857	1.48547	0.108542	-3.20367	8.04088e-20	5.04278e-17
A330032B11Rik__chr19	5.14562	7.95615	2.33509	0.293495	-1.76859	2.75111e-07	2.51612e-05
A630089N07Rik__chr16	7.82622	11.7354	3.917	0.333776	-1.58305	4.11586e-07	3.61373e-05
A830018L16Rik__chr1	0.740231	1.38738	0.0930814	0.0670915	-3.89773	1.66863e-05	0.000936448
A830082N09Rik__chr10	1.16125	0.204951	2.11756	10.332	3.36905	4.51215e-06	0.000291299
Abca1__chr4	0.585383	1.10054	0.0702296	0.063814	-3.96998	0.000211965	0.00788581
Acta2__chr19	3.69481	6.36046	1.02915	0.161805	-2.62767	1.67934e-10	2.94892e-08
Actb__chr5	55.4668	69.0163	41.9173	0.607354	-0.71939	0.000383372	0.0125597
Actc1__chr2	0.897542	1.58627	0.208815	0.131639	-2.92534	0.000244339	0.00893872
Actg2__chr6	0.569851	1.01169	0.128014	0.126536	-2.98239	0.00142108	0.0362706
Adam28__chr14	1.14479	2.01074	0.278838	0.138674	-2.85023	2.765e-05	0.00146245
Adarb1__chr10	2.05372	3.6202	0.487252	0.134593	-2.89333	3.20398e-08	3.26857e-06
Alox8__chr11	1.30657	2.06209	0.551054	0.267231	-1.90384	0.00123992	0.0324002
Als2__chr1	2.19358	3.35428	1.03287	0.307927	-1.69934	0.000297435	0.0104687
Anxa2__chr9	0.878661	1.595	0.162319	0.101768	-3.29665	2.58825e-05	0.00140277
Asb4__chr6	0.829159	1.47508	0.183235	0.12422	-3.00903	0.000187108	0.00726906
Ash1l__chr3	1.12913	1.88059	0.377671	0.200826	-2.31598	0.000590451	0.0178764
Bbx__chr16	1.00906	1.69217	0.325956	0.192626	-2.37612	0.000469575	0.0146749
Bloc1s1__chr10	1.67125	2.52737	0.815125	0.322519	-1.63254	0.00207509	0.0472002
C1qb__chr4	0.828312	1.65662	0	0	#NAME?	2.10084e-08	2.24943e-06
C1qc__chr4	0.570905	1.14181	0	0	#NAME?	2.74072e-06	0.000194061
Cald1__chr6	1.21673	1.89948	0.533981	0.28112	-1.83074	0.0016379	0.0399466
Camk4__chr18	1.98542	3.34375	0.627081	0.187538	-2.41474	2.83706e-06	0.000197694
Capza2__chr6	1.58585	0.651711	2.51999	3.86673	1.95111	0.000313908	0.0108509
Car5a__chr8	1.05524	2.04725	0.0632341	0.0308874	-5.01684	9.00804e-08	8.5968e-06
Car5b__chrX	0.857883	1.70244	0.0133231	0.0078259	-6.99753	1.3904e-08	1.60628e-06
Casc4__chr2	6.14284	10.1944	2.09129	0.205141	-2.28531	4.3834e-11	9.16338e-09
Cbx6__chr15	0.77026	1.35588	0.184643	0.136179	-2.87642	0.000463233	0.0146749
Ccdc167__chr17	1.21989	2.00628	0.433493	0.216068	-2.21044	0.000471335	0.0146749
Ccl6__chr11	0.982414	1.94173	0.0231009	0.0118971	-6.39325	1.35413e-09	2.04987e-07
Cd34__chr1	7.11708	4.5468	9.68736	2.13059	1.09125	0.000602967	0.0179592
Cdca8__chr4	2.33243	1.20097	3.4639	2.88426	1.5282	0.00107473	0.0287688
Cdk2ap1__chr5	3.83438	2.30369	5.36506	2.3289	1.21965	0.00122801	0.0324002
Cenpf__chr1	3.94845	5.44822	2.44868	0.449447	-1.15378	0.00189887	0.0441061
Cflar__chr1	5.06126	8.33975	1.78277	0.213768	-2.22588	3.57187e-10	6.03096e-08
Cntn2__chr1	0.691221	0.194555	1.18789	6.10565	2.61014	0.00144922	0.0365635
Comt__chr16	3.15976	4.76293	1.5566	0.326816	-1.61345	4.55746e-05	0.0021747
Cox5a__chr9	3.70793	2.20612	5.20974	2.3615	1.2397	0.00129772	0.0333157
Ctsb__chr14	2.57703	4.1909	0.963165	0.229823	-2.1214	3.00414e-06	0.000202895
Cxcr2__chr1	7.48344	10.0677	4.89919	0.486625	-1.03912	0.00077643	0.0217104
Cyp2e1__chr7	1.94839	3.36081	0.535973	0.159477	-2.64858	7.16364e-07	5.82377e-05
D3Bwg0562e__chr3	0.855417	1.52061	0.190229	0.125101	-2.99884	0.000136135	0.00548287
D3Ertd254e__chr3	1.54061	2.6353	0.445918	0.16921	-2.56312	4.90782e-06	0.000312251
Dab2__chr15	1.05227	1.83867	0.265871	0.144599	-2.78987	9.36696e-05	0.00399233
Dbt__chr3	0.978077	1.64175	0.314402	0.191504	-2.38455	0.00063107	0.018347
Dcaf10__chr4	3.71708	6.2542	1.17996	0.188667	-2.40609	1.55206e-09	2.27118e-07
Dcaf17__chr2	2.20235	3.52991	0.874783	0.24782	-2.01263	2.3738e-05	0.00130262
Dclre1c__chr2	6.40894	9.07403	3.74385	0.412589	-1.27722	6.43613e-05	0.00294319
Dennd5b__chr6	4.71072	7.69676	1.72467	0.224078	-2.15793	2.61823e-09	3.59188e-07
Dkk2__chr3	0.610448	1.07388	0.147017	0.136903	-2.86878	0.000714283	0.0203617
Dlk1__chr12	1.56089	0.755475	2.3663	3.1322	1.64718	0.00144668	0.0365635
Dph5__chr3	3.54025	6.34523	0.735276	0.115878	-3.10932	6.05787e-13	1.77294e-10
Dpysl3__chr18	0.729601	1.36782	0.0913803	0.0668072	-3.90385	9.59447e-05	0.00404997
Dtx3l__chr16	1.69435	2.89296	0.495744	0.171362	-2.54488	1.95771e-06	0.000145667
Dusp22__chr13	1.89936	3.64693	0.151784	0.0416196	-4.58659	2.84441e-12	7.80435e-10
Eif4e3__chr6	1.24642	2.24827	0.244571	0.108782	-3.20049	1.55205e-06	0.000121669
Elovl6__chr3	2.15774	3.17768	1.13779	0.358057	-1.48174	0.00176062	0.0417791
Ercc4__chr16	1.89248	2.9333	0.851665	0.290344	-1.78416	0.000403833	0.0130355
Exosc2__chr2	4.2537	5.98221	2.5252	0.422119	-1.24428	0.000476365	0.0147271
Fam98a__chr17	0.588351	0.0947963	1.08191	11.413	3.5126	0.00031702	0.0108728
Fktn__chr4	0.879007	1.47549	0.282527	0.19148	-2.38473	0.000937623	0.025726
Foxp1__chr6	1.91653	2.90419	0.928877	0.31984	-1.64458	0.000605458	0.0179592
Fxn__chr19	1.63314	2.49059	0.775697	0.311452	-1.68292	0.00172895	0.0414784
Gabpb2__chr3	1.42587	2.67537	0.176379	0.0659272	-3.92298	4.16623e-09	5.54235e-07
Gm10653__chr9	15.1561	9.83894	20.4733	2.08084	1.05717	0.00017979	0.00704713
Gm10845__chr14	4.72669	7.13392	2.31946	0.325131	-1.62091	3.71308e-06	0.00024329
Gm16287__chr4	1.25917	2.3127	0.205632	0.0889139	-3.49145	3.578e-07	3.20559e-05
Gm17821__chr12	15.5489	20.6534	10.4445	0.505701	-0.983642	0.000354639	0.0117877
Gm4832__chr17	2.84952	0.998098	4.70095	4.70991	2.2357	5.86477e-07	4.89989e-05
Gm5766__chr16	11.5405	7.36068	15.7203	2.13572	1.09472	0.000304295	0.010602
Gm5779__chr10	1.22062	0	2.44124	Inf	Inf	5.54794e-11	1.10707e-08
Gm6607__chr9	2.79559	0.304989	5.28619	17.3324	4.1154	3.09341e-14	1.04462e-11
H19__chr7	40.8178	64.5051	17.1304	0.265567	-1.91285	1.81929e-29	7.98667e-26
H2-Q4__chr17	3.40035	6.21715	0.583538	0.0938594	-3.41336	1.14928e-13	3.6038e-11
H2-T23__chr17	2.78168	4.87662	0.686747	0.140825	-2.82803	1.07945e-09	1.69242e-07
H2afz__chr3	20.5161	14.2168	26.8155	1.88619	0.915473	7.97027e-05	0.00349895
Hapln1__chr13	1.57913	0.388785	2.76947	7.1234	2.83257	1.80957e-06	0.000136965
Hba-x__chr11	3.37456	6.2307	0.518418	0.0832038	-3.58721	1.47764e-14	5.40571e-12
Hbb-bh1__chr7	5.83237	11.2546	0.410124	0.0364406	-4.77831	9.17204e-28	2.01326e-24
Hbb-y__chr7	12.7768	23.5897	1.96382	0.0832488	-3.58643	4.22613e-26	6.18423e-23
Hist1h2ak__chr13	0.985958	1.9244	0.0475206	0.0246938	-5.33971	3.27601e-08	3.26857e-06
Hist1h2ao__chr13	2.11825	3.91971	0.31679	0.0808199	-3.62915	8.29645e-11	1.51756e-08
Hist3h2a__chr11	1.01631	1.82686	0.205767	0.112634	-3.15028	1.47421e-05	0.000862902
Hlf__chr11	1.80813	2.71028	0.905983	0.334276	-1.58089	0.00156882	0.0387305
Hmgb2__chr8	6.94145	4.06914	9.81377	2.41175	1.27008	8.24051e-05	0.00354665
Hmox1__chr8	1.54956	2.99652	0.102592	0.0342369	-4.86831	9.11786e-12	2.35455e-09
Hspd1__chr1	7.34655	4.17231	10.5208	2.52157	1.33432	2.84576e-05	0.00146383
Id3__chr4	1.71566	2.5624	0.868915	0.339102	-1.56021	0.00194769	0.0450019
Ifitm1__chr7	3.3574	5.02238	1.69241	0.336974	-1.56929	6.41176e-05	0.00294319
Igf2__chr7	34.3471	47.1407	21.5536	0.457219	-1.12904	2.2006e-11	5.08455e-09
Il11__chr7	0.692456	1.15568	0.22923	0.198351	-2.33387	0.00155092	0.0386848
Irak1__chrX	4.78114	6.49179	3.07049	0.47298	-1.08015	0.00178936	0.0420632
Kdr__chr5	0.534216	1.01075	0.0576785	0.0570649	-4.13125	0.00046874	0.0146749
Kif11__chr19	3.06666	4.51258	1.62074	0.35916	-1.4773	0.000225335	0.00831279
Kif3a__chr11	2.52165	4.45339	0.589908	0.132463	-2.91634	2.37008e-09	3.35634e-07
Krr1__chr10	1.71155	2.64961	0.773492	0.291927	-1.77632	0.000487545	0.0149673
Ldha__chr7	9.12525	5.72721	12.5233	2.18663	1.12871	0.00027584	0.00992573
Lepr__chr4	3.83145	5.42478	2.23811	0.412572	-1.27728	0.000623053	0.0182347
Lgals1__chr15	2.89682	4.43837	1.35527	0.305353	-1.71145	5.28785e-05	0.00249609
Lman2__chr13	1.52183	0.755961	2.2877	3.02621	1.59751	0.00220349	0.0488553
Loxl2__chr14	3.50768	4.84905	2.16632	0.446751	-1.16246	0.00211395	0.0475909
Lsm11__chr11	1.34034	2.28364	0.397045	0.173865	-2.52396	1.61018e-05	0.00091801
Luc7l2__chr6	9.76518	14.2895	5.24087	0.366764	-1.44708	2.53636e-06	0.000182535
Malat1__chr19	9.72917	16.8481	2.61028	0.154931	-2.69031	1.47008e-16	8.06707e-14
Map1b__chr13	1.23615	2.10218	0.370113	0.176061	-2.50585	0.000149012	0.00589334
Marcks__chr10	4.76201	6.87964	2.64438	0.384377	-1.37941	6.78876e-05	0.00307244
Mau2__chr8	1.30522	2.0388	0.571644	0.280382	-1.83453	0.00123971	0.0324002
Med16__chr10	3.26154	5.74901	0.774066	0.134643	-2.89279	7.77962e-11	1.48489e-08
Mef2c__chr13	2.01386	2.93983	1.0879	0.370054	-1.43419	0.00215669	0.0483055
Meis2__chr2	0.711834	1.23931	0.184358	0.148759	-2.74895	0.000337896	0.0114105
Mest__chr6	2.0086	1.0629	2.95431	2.77948	1.47482	0.00175353	0.0417791
Mir682__chr13	9.4296	4.99019	13.869	2.77926	1.4747	2.15661e-06	0.000157792
Mllt3__chr4	1.04995	1.70781	0.392089	0.229585	-2.1229	0.00165116	0.0400475
Mpv17l__chr16	3.52315	5.83152	1.21479	0.208315	-2.26316	1.72951e-08	1.89814e-06
Mtfmt__chr9	1.6322	2.48492	0.779478	0.313683	-1.67262	0.00172905	0.0414784
Mtif2__chr11	2.77682	4.12897	1.42467	0.345042	-1.53516	0.000334539	0.0113847
N6amt1__chr16	1.0277	1.72284	0.33257	0.193036	-2.37306	0.000357122	0.0117877
Naca__chr10	12.8202	8.70956	16.9308	1.94393	0.958977	0.00112825	0.0300183
Naip5__chr13	1.1336	1.98265	0.284556	0.143523	-2.80065	2.81969e-05	0.00146383
Ncam1__chr9	0.529639	1.04258	0.0166961	0.0160142	-5.96451	6.63849e-06	0.000410464
Ncl__chr1	13.0716	9.04594	17.0973	1.89005	0.918426	0.00202416	0.0462817
Nfic__chr10	0.976276	1.60352	0.349028	0.217663	-2.19983	0.00157039	0.0387305
Nfkbia__chr12	0.788366	1.35758	0.219152	0.161429	-2.63103	0.00105526	0.0284209
Nhp2__chr11	3.74303	2.03903	5.44702	2.67137	1.41758	0.000194206	0.00747862
Nipbl__chr15	1.06946	1.75762	0.381307	0.216945	-2.2046	0.0012775	0.0329896
Nkain3__chr4	0.733889	1.38715	0.0806319	0.0581279	-4.10462	1.68518e-05	0.000936448
Nmrk1__chr19	2.54441	3.96055	1.12828	0.28488	-1.81157	3.75054e-05	0.00187704
Nnat__chr2	1.45412	2.42924	0.478996	0.197179	-2.34242	4.02671e-05	0.00196414
Nphs1__chr7	3.0549	6.00944	0.100353	0.0166992	-5.90407	4.47015e-20	3.27066e-17
Npm1__chr11	29.7007	19.5545	39.8469	2.03774	1.02697	8.43295e-09	1.05116e-06
Npy1r__chr8	0.809584	1.45615	0.163015	0.111949	-3.15909	0.000252978	0.0091783
Nrep__chr18	1.43287	2.24978	0.615969	0.273791	-1.86885	0.000598674	0.0179592
Nrp1__chr8	2.14319	3.79156	0.494824	0.130507	-2.93781	2.81887e-08	2.94639e-06
Nt5dc3__chr10	0.952047	1.59998	0.304112	0.190072	-2.39538	0.000394472	0.0128277
Ogdh__chr11	7.27068	10.3881	4.15329	0.399813	-1.3226	2.86765e-05	0.00146383
Orc6__chr8	1.44065	0.491519	2.38978	4.86202	2.28156	7.95521e-05	0.00349895
Pbld1__chr10	4.46097	7.98208	0.939864	0.117747	-3.08624	5.82952e-15	2.32651e-12
Pf4__chr5	2.4369	4.71006	0.163734	0.0347626	-4.84632	2.26156e-15	9.92824e-13
Pik3c2a__chr7	1.87607	3.02802	0.72412	0.23914	-2.06407	4.41432e-05	0.00212954
Pisd-ps1__chr11	1.38017	2.44156	0.318776	0.130563	-2.93719	2.89954e-06	0.000198891
Pkm__chr9	7.15822	4.82877	9.48767	1.96482	0.974398	0.00198536	0.0456322
Ppia__chr11	35.9833	28.5454	43.4212	1.52113	0.605143	0.000287171	0.0102494
Ppp2r3a__chr9	0.629758	1.16554	0.0939722	0.0806252	-3.63263	0.000100782	0.00421364
Prkag3__chr1	0.751551	1.42268	0.0804214	0.0565281	-4.14489	1.20917e-05	0.000717333
Prmt1__chr7	3.42744	1.7786	5.07627	2.85409	1.51303	0.000148967	0.00589334
Prr11__chr11	2.25964	4.09499	0.424291	0.103612	-3.27073	7.66587e-10	1.24641e-07
Ptms__chr6	1.27732	2.01201	0.542631	0.269695	-1.8906	0.00161202	0.039535
Ptpn7__chr1	0.845117	0.272355	1.41788	5.20599	2.38017	0.00125155	0.0325106
Rab33b__chr3	5.94508	9.11175	2.77841	0.304926	-1.71347	2.56963e-07	2.40014e-05
Ran__chr5	17.3501	12.3123	22.3879	1.81833	0.862617	0.00084744	0.023546
Rcn1__chr2	1.10501	0.413185	1.79684	4.34876	2.1206	0.00179648	0.0420632
Rgs7bp__chr13	0.788433	1.57687	0	0	#NAME?	4.49488e-08	4.385e-06
Rin1__chr19	1.33592	2.15512	0.516724	0.239766	-2.0603	0.000196805	0.00751281
Ripply3__chr16	1.43421	2.36396	0.504455	0.213395	-2.2284	0.000123931	0.00508465
Rn45s__chr17	75.6948	140.81	10.5792	0.0751306	-3.73446	6.30661e-26	6.92151e-23
Rnasel__chr1	1.54088	2.7006	0.381166	0.141141	-2.82479	1.70017e-06	0.000130943
Rorb__chr19	0.896768	0	1.79354	Inf	Inf	1.69125e-08	1.89814e-06
Rpl13a__chr7	35.9099	28.7419	43.0778	1.49878	0.583786	0.000459655	0.0146749
Rpl37__chr15	13.0886	8.57088	17.6063	2.05419	1.03857	0.00049459	0.0150781
Rpl4__chr9	43.9073	32.1008	55.7137	1.73558	0.79542	3.45394e-06	0.00022974
Rplp2-ps1__chr12	3.30921	1.49506	5.12335	3.42686	1.77689	1.07743e-05	0.000647931
Rps27__chr3	0.918429	1.74413	0.0927319	0.0531681	-4.2333	1.01372e-06	8.09134e-05
Rps3a1__chr3	53.948	42.5608	65.3352	1.5351	0.618335	0.000904527	0.024974
Rsl1d1__chr16	3.48733	1.69803	5.27662	3.10749	1.63575	3.96696e-05	0.00195673
S100a11__chr3	2.59536	3.88246	1.30826	0.336967	-1.56932	0.000341101	0.0114308
Scand1__chr2	1.24644	2.14733	0.345545	0.160918	-2.6356	5.36151e-05	0.00250394
Sgms1__chr19	0.538992	0.970883	0.107101	0.110313	-3.18033	0.00209123	0.0473223
Siglech__chr7	0.648827	1.27981	0.0178455	0.0139439	-6.16422	8.88672e-06	0.000541843
Slc17a5__chr9	0.518531	0.94999	0.0870714	0.0916551	-3.44764	0.000676074	0.0193985
Slc23a1__chr18	3.84216	7.35781	0.326515	0.0443767	-4.49405	2.66323e-20	2.33832e-17
Slc7a14__chr3	6.40198	9.03139	3.77257	0.417718	-1.2594	8.13617e-05	0.00353641
Slfn5__chr11	5.06072	6.77938	3.34206	0.492975	-1.02041	0.00217162	0.0483929
Smim8__chr4	0.504274	0.892664	0.115883	0.129817	-2.94544	0.000971918	0.0265014
Sox4__chr13	2.7836	5.01925	0.547943	0.109168	-3.19538	4.2514e-11	9.16338e-09
Spc24__chr9	3.83863	5.35322	2.32403	0.434136	-1.20378	0.00104691	0.0283698
Srm__chr4	3.88738	2.11494	5.65982	2.67611	1.42014	0.000207131	0.00777185
Srsf2__chr11	8.43341	5.47852	11.3883	2.07872	1.05569	0.000659915	0.0190594
Stxbp2__chr8	5.48126	8.14785	2.81467	0.345449	-1.53346	6.5398e-06	0.000410139
Tagln__chr9	1.65435	2.66119	0.6475	0.243312	-2.03912	0.000109832	0.00454869
Tapbpl__chr6	1.78459	3.281	0.288175	0.0878313	-3.50912	5.80868e-09	7.50003e-07
Tkt__chr14	5.4358	3.51292	7.35868	2.09475	1.06678	0.00151671	0.0380477
Tln1__chr4	2.21647	3.31376	1.11919	0.337742	-1.56601	0.000741477	0.0209017
Tmem38b__chr4	2.15586	3.23012	1.0816	0.334849	-1.57842	0.000742747	0.0209017
Tmem69__chr4	3.09863	4.74806	1.44919	0.305217	-1.71209	2.66822e-05	0.00142847
Tor4a__chr2	4.0181	6.05679	1.9794	0.326807	-1.61349	1.54191e-05	0.000890658
Tprkb__chr6	1.12181	1.96259	0.281037	0.143197	-2.80393	3.76264e-05	0.00187704
Trim12c__chr7	1.41013	2.52541	0.294861	0.116758	-3.09841	5.91558e-07	4.89989e-05
Ttf1__chr2	1.96135	3.5352	0.387494	0.10961	-3.18955	8.62e-09	1.05116e-06
Tuba1b__chr15	20.4022	14.5376	26.2669	1.80683	0.853461	0.000203562	0.00770375
Ube2r2__chr4	3.05396	4.29182	1.81609	0.423151	-1.24076	0.00180134	0.0420632
Wnt4__chr4	3.19876	6.04393	0.353602	0.0585054	-4.09529	6.2569e-16	3.05198e-13
Xaf1__chr11	1.48105	2.41321	0.54889	0.227453	-2.13636	7.30646e-05	0.00327299
Zc3h12a__chr4	1.46606	0.0304861	2.90163	95.1785	6.57256	2.17184e-11	5.08455e-09
Zfp12__chr5	2.09664	3.25594	0.937339	0.287886	-1.79643	0.000125656	0.00510768
Zfp316__chr5	3.20291	5.40577	1.00004	0.184995	-2.43444	1.20173e-08	1.42583e-06
Zfp617__chr8	1.82587	2.68296	0.968777	0.361086	-1.46959	0.00225306	0.0497032
Zfp935__chr13	1.75054	2.71626	0.784825	0.288936	-1.79118	0.000621939	0.0182347
Zfp9__chr6	1.23438	2.28062	0.188135	0.0824929	-3.59959	5.14498e-07	4.42872e-05
