# Supplementary material for: Single-cell transcriptomics reveal the dynamic of haematopoietic stem cell production in the aorta
Source: Nat Commun. 2018 Jun 28;9:2517. doi: 10.1038/s41467-018-04893-3 (PMC6023921; doi:10.1038/s41467-018-04893-3)
Supplement: Supplementary file 11 — Supplementary Data 8 [file 41467_2018_4893_MOESM11_ESM.xlsx]

## Sheet: clusters_E11_D_E11_V_S8
Supplementary Data 8			Baron et al.
List of genes differentially expressed between E11 ventral and dorsal wIAHCs
GENEID	Mean	Mean_E11_D	Mean_E11_V	foldChange_E11_V/E11_D	log2FoldChangeE11_V/E11_D	pval	padj
Hmox1__chr8	1.17044	0.137004	2.20387	16.0861	4.00774	9.87476e-06	0.0168068
Pf4__chr5	1.80056	0.137004	3.46413	25.2848	4.6602	1.09892e-08	3.74071e-05
