# Supplementary material for: Single-cell transcriptomics reveal the dynamic of haematopoietic stem cell production in the aorta
Source: Nat Commun. 2018 Jun 28;9:2517. doi: 10.1038/s41467-018-04893-3 (PMC6023921; doi:10.1038/s41467-018-04893-3)
Supplement: Supplementary file 12 — Supplementary Data 9 [file 41467_2018_4893_MOESM12_ESM.xlsx]

## Sheet: clusters_E10_D_E10_V_S9(3)
Supplementary Data 9			Baron et al.
List of genes differentially expressed between E10 ventral and dorsal wIAHCs
GENEID	Mean	Mean_E10_D	Mean_E10_V	foldChange_E10_V/E10_D	log2FoldChangeE10_V/E10_D	pval	padj
Als2__chr1	2.52554	3.92022	1.13087	0.288471	-1.7935	0.000152717	0.0424173
Atpaf2__chr11	2.31253	3.72941	0.895651	0.240159	-2.05794	4.52089e-05	0.0200908
Cbx6__chr15	0.960126	1.71809	0.202161	0.117666	-3.08723	0.000124764	0.0369633
Cflar__chr1	4.07645	6.201	1.95191	0.314773	-1.66761	1.97648e-05	0.0107193
H19__chr7	26.8668	34.9779	18.7557	0.536216	-0.899114	1.24941e-05	0.00925397
N6amt1__chr16	1.25835	2.15257	0.364122	0.169157	-2.56357	9.58469e-05	0.0327649
Ogdh__chr11	7.49677	10.4462	4.54733	0.435309	-1.19989	0.000107372	0.0340828
Ptchd1__chrX	2.65159	4.26329	1.0399	0.243919	-2.03553	1.58586e-05	0.010068
Rmi2__chr16	5.361	7.91753	2.80446	0.354209	-1.49733	1.24348e-05	0.00925397
Rorb__chr19	4.25104	6.53839	1.9637	0.300333	-1.73536	7.84023e-06	0.00925397
Slc38a6__chr12	4.23995	6.72559	1.75431	0.260841	-1.93876	5.78909e-07	0.00257267
Slc7a14__chr3	6.89745	9.66441	4.13049	0.427392	-1.22637	7.94066e-05	0.0294069
Tmod1__chr4	2.06552	3.40316	0.727869	0.21388	-2.22513	2.17088e-05	0.0107193
Tpk1__chr6	0.502873	1.00575	0	0	#NAME?	5.51299e-05	0.0222725
Ttf1__chr2	1.58903	2.75381	0.424258	0.154062	-2.69842	5.35106e-06	0.00925397
Ubr4__chr4	1.76481	3.01849	0.51113	0.169333	-2.56207	1.13069e-05	0.00925397
